# Supplementary material for: Aerobic H2 production related to formate metabolism in white-rot fungi
Source: Front Fungal Biol. 2023 Jun 27;4:1201889. doi: 10.3389/ffunb.2023.1201889 (PMC10512323; doi:10.3389/ffunb.2023.1201889)
Supplement: Supplementary file 1 [file Table_1.xlsx]

## Sheet: Supplementary Table 1
Supplementary Table 1 Up-regulated genes of T. versicolor K-41 on wood medium.
ID	logFC	logCPM	P value	FDR	annotation
XM_008034580.1	9.976	13.182	5.09795e-75	4.88485e-71	cellobiohydrolaseI
XM_008037266.1	8.293	11.819	4.17291e-70	1.99924e-66	cellulose-growth-specific protein
XM_008046692.1	8.06	8.232	1.41269e-65	3.3841e-62	endocellulase
XM_008037213.1	10.192	11.017	3.27715e-65	6.28033e-62	hypothetical protein
XM_008036311.1	7.906	8.076	6.21731e-65	9.92904e-62	hypothetical protein
XM_008036053.1	7.239	7.059	1.12899e-62	1.54542e-59	rhamnogalacturonase-like protein
XM_008036506.1	6.146	6.554	3.25554e-60	3.89932e-57	hexose transporter
XM_008039758.1	7.61	7.266	1.91888e-59	2.04297e-56	hypothetical protein
XM_008041464.1	9.429	9.391	3.60554e-53	3.45483e-50	hypothetical protein
XM_008045656.1	7.173	8.848	1.72893e-52	1.50606e-49	hypothetical protein
XM_008036159.1	9.375	11.482	2.78666e-49	1.66886e-46	family S53 protease
XM_008039932.1	5.735	9.142	8.20277e-49	4.62347e-46	hypothetical protein
XM_008045879.1	5.775	10.307	4.57835e-48	2.43721e-45	aspergillopepsin
XM_008042842.1	5.953	7.512	1.46366e-47	7.38145e-45	OPT oligopeptide transporter
XM_008040541.1	7.964	6.445	6.36063e-47	2.90227e-44	endoglucanase V-like protein
XM_008036306.1	6.938	9.225	1.3507e-46	5.88292e-44	peptidase C1B bleomycin hydrolase
XM_008038061.1	5.427	6.479	2.36274e-46	9.84336e-44	CBD9-like protein
XM_008041035.1	6.34	8.854	4.17299e-46	1.66607e-43	endo-1,4-beta-xylanase C precursor
XM_008043081.1	5.645	6.711	6.00369e-46	2.30109e-43	endoglucanase
XM_008037065.1	5.383	6.692	2.13712e-44	7.58441e-42	glycoside hydrolase/deacetylase
XM_008037245.1	11.447	11.476	3.03151e-43	9.68265e-41	glycoside hydrolase family 61 protein
XM_008043766.1	5.776	8.192	1.83497e-42	5.49458e-40	glycoside hydrolase family 61 protein
XM_008034173.1	7.415	10.181	4.81932e-42	1.39935e-39	hypothetical protein
XM_008036308.1	7.806	11.108	8.58717e-42	2.42007e-39	manganase peroxidase (MnP2s),
XM_008038782.1	5.645	7.682	1.28431e-39	3.51608e-37	Arginase/deacetylase
XM_008041741.1	8.03	9.826	1.14103e-38	3.03703e-36	endoglucanase
XM_008043275.1	5.93	9.092	2.0999e-38	5.43817e-36	cellobiose dehydrogenase
XM_008042855.1	6.548	4.922	9.07791e-38	2.28907e-35	hypothetical protein
XM_008036854.1	4.983	7.298	1.81392e-37	4.45665e-35	metalloprotease
XM_008041756.1	4.094	6.101	6.74571e-37	1.61593e-34	hypothetical protein
XM_008039111.1	7.215	8.931	1.39288e-36	3.25526e-34	hypothetical protein
XM_008034936.1	3.982	6.417	1.53343e-36	3.49842e-34	beta-glucosidase
XM_008035921.1	8.06	8.138	1.72216e-36	3.8376e-34	alpha/beta-hydrolase
XM_008046949.1	9.652	9.303	5.26767e-35	1.12166e-32	acid protease
XM_008035875.1	6.843	10.851	6.19111e-35	1.28964e-32	OPT oligopeptide transporter
XM_008039256.1	6.119	8.354	6.78376e-35	1.38302e-32	hypothetical protein
XM_008044476.1	7.115	7.021	9.05262e-35	1.80713e-32	hypothetical protein
XM_008043679.1	4.188	7.081	7.08218e-34	1.33062e-31	Zn-dependent exopeptidase
XM_008046252.1	4.291	4.233	2.02308e-32	3.65758e-30	hypothetical protein
XM_008042951.1	6.238	10.887	5.00471e-32	8.88058e-30	MFS general substrate transporter
XM_008045549.1	8.759	10.388	5.60669e-32	9.76788e-30	prepropeptide lignin peroxidase (LiP8),
XM_008043677.1	4.019	5.458	9.45515e-31	1.56206e-28	hypothetical protein
XM_008037780.1	8.31	9.262	1.07874e-30	1.73366e-28	hypothetical protein
XM_008040477.1	4.646	8.718	1.08557e-30	1.73366e-28	hypothetical protein
XM_008044263.1	5.21	7.149	4.00466e-30	6.18913e-28	manganese-dependent peroxidase (MnP3s),
XM_008034286.1	5.067	8.223	4.33312e-30	6.59046e-28	hypothetical protein
XM_008044468.1	4.787	6.832	4.58662e-30	6.86703e-28	peptidase S28
XM_008046906.1	3.493	6.814	5.97753e-30	8.8118e-28	beta-glucosidase 1B
XM_008033688.1	3.728	4.962	1.26721e-29	1.81229e-27	Rhodanese-like protein
XM_008037037.1	6.296	7.736	1.89531e-29	2.63201e-27	glyoxal oxidase precursor
XM_008047112.1	3.476	6.203	5.44611e-29	7.34994e-27	hypothetical protein
XM_008045932.1	7.438	10.6	6.93527e-29	9.22969e-27	hypothetical protein
XM_008046621.1	9.841	2.924	1.61058e-28	2.05767e-26	hypothetical protein
XM_008036064.1	6.11	10.449	4.09357e-28	5.0941e-26	family S53 protease
XM_008046780.1	6.688	8.676	6.72598e-28	8.15801e-26	hypothetical protein
XM_008037054.1	6.902	8.678	1.03239e-27	1.23655e-25	glyoxal oxidase precursor
XM_008036584.1	3.634	6.493	2.78945e-27	3.2203e-25	hexose transporter
XM_008039759.1	6.985	4.841	4.56357e-26	4.91327e-24	hypothetical protein
XM_008038305.1	3.656	6.194	7.4968e-26	7.98159e-24	oligopeptide transporter
XM_008046091.1	5.573	11.098	1.86911e-25	1.94672e-23	hypothetical protein
XM_008041755.1	4.288	4.606	2.32227e-25	2.39269e-23	DNA-binding domain of Mlu1-box binding protein MBP1
XM_008037814.1	5.351	11.294	2.7644e-25	2.81792e-23	hypothetical protein
XM_008038930.1	3.337	7.105	5.52823e-25	5.57595e-23	beta-glucosidase
XM_008045274.1	4.958	5.745	2.00858e-24	1.98415e-22	endo-polygalacturonase PG1
XM_008043867.1	3.497	4.791	3.81687e-24	3.73196e-22	phosphatases II
XM_008037201.1	5.093	4.85	4.13016e-24	3.99749e-22	CyP450 monooxygenase
XM_008040505.1	3.36	8.079	5.95226e-24	5.70346e-22	copper P-type ATPase CtaA
XM_008040483.1	3.212	5.368	7.07759e-24	6.7146e-22	hypothetical protein
XM_008043306.1	3.298	7.237	9.17714e-24	8.45532e-22	amine oxidase catalytic domain-containing protein
XM_008042649.1	3.601	6.081	1.07233e-23	9.78574e-22	hypothetical protein
XM_008036145.1	4.246	6.257	2.25763e-23	2.04081e-21	homoserine O-acetyltransferase
XM_008036844.1	3.516	6.99	2.49966e-23	2.23848e-21	MFS general substrate transporter
XM_008041611.1	2.919	6.124	3.4938e-23	3.016e-21	inorganic phosphate transporter
XM_008039093.1	6.638	7.419	4.29719e-23	3.61191e-21	hypothetical protein
XM_008038470.1	4.786	10.678	4.55012e-23	3.79124e-21	OPT oligopeptide transporter
XM_008043295.1	3.758	8.715	5.88736e-23	4.8216e-21	ammonium transporter
XM_008040214.1	9.945	12.144	1.3752e-22	1.10733e-20	hypothetical protein
XM_008036585.1	4.586	4.926	2.34852e-22	1.84455e-20	hypothetical protein
XM_008046946.1	3.674	6.208	2.84892e-22	2.21938e-20	aspartic proteinase precursor
XM_008046787.1	3.556	8.411	3.23303e-22	2.4983e-20	proteasome subunit
XM_008036422.1	5.695	7.317	3.68992e-22	2.80609e-20	mannanase
XM_008043681.1	4.526	7.023	5.79649e-22	4.30558e-20	hypothetical protein
XM_008041610.1	3.372	10.207	7.66574e-22	5.56463e-20	phosphate transporter
XM_008035456.1	5.254	7.903	1.17613e-21	8.47345e-20	glycoside hydrolase family 61 protein
XM_008034038.1	4.09	8.979	1.49833e-21	1.07142e-19	hypothetical protein
XM_008039259.1	4.43	7.236	2.55349e-21	1.81241e-19	hypothetical protein
XM_008035968.1	4.372	8.572	3.6861e-21	2.59707e-19	subtilisin-like protease
XM_008038912.1	3.167	8.336	1.96667e-20	1.35573e-18	hypothetical protein
XM_008038663.1	5.824	10.972	6.56216e-20	4.3971e-18	hypothetical protein
XM_008044684.1	4.466	8.202	7.2625e-20	4.83259e-18	S-adenosyl-L-methionine-dependent methyltransferase
XM_008046962.1	7.574	7.893	8.73489e-20	5.77226e-18	Clavaminate synthase-like protein
XM_008040466.1	3.234	8.708	1.47468e-19	9.61248e-18	hypothetical protein
XM_008036768.1	5.88	10.443	3.9522e-19	2.55878e-17	hypothetical protein
XM_008034892.1	2.766	7.003	4.14965e-19	2.66859e-17	NAD-P-binding protein
XM_008035664.1	4.584	7.009	4.85019e-19	3.0983e-17	peroxidase (MnP5s),
XM_008034660.1	2.686	6.692	5.51482e-19	3.49954e-17	pectin lyase-like protein
XM_008046403.1	3.201	5.283	8.41665e-19	5.27113e-17	NAD-P-binding protein
XM_008044275.1	9.2	2.305	9.69404e-19	6.03171e-17	manganese-dependent peroxidase (MnP4s),
XM_008034989.1	2.733	7.111	1.04688e-18	6.47176e-17	TauD-domain-containing protein
XM_008034770.1	2.863	7.731	1.06202e-18	6.52325e-17	Nramp-domain-containing protein
XM_008045455.1	6.307	6.745	1.91797e-18	1.16316e-16	amidase signature enzyme
XM_008042222.1	2.953	7.185	1.99194e-18	1.19292e-16	hypothetical protein
XM_008033593.1	2.924	8.19	3.56445e-18	2.09537e-16	hypothetical protein
XM_008044173.1	3.281	4.332	5.83681e-18	3.3896e-16	MFS general substrate transporter
XM_008041026.1	3.389	8.436	7.02052e-18	4.02818e-16	hypothetical protein
XM_008035955.1	2.933	7.456	7.77661e-18	4.36219e-16	homoserine O-acetyltransferase
XM_008037716.1	5.179	9.955	7.78475e-18	4.36219e-16	hypothetical protein
XM_008045054.1	3.501	9.737	2.62219e-17	1.45236e-15	hypothetical protein
XM_008036920.1	4.126	4.382	2.64304e-17	1.45549e-15	alpha/beta-hydrolase
XM_008037569.1	2.948	7.858	7.1501e-17	3.87075e-15	MFS general substrate transporter
XM_008046558.1	2.848	4.739	8.5564e-17	4.5803e-15	Formamidase
XM_008045496.1	4.735	7.01	1.0135e-16	5.39519e-15	hypothetical protein
XM_008034687.1	3.226	7.621	1.95902e-16	1.00921e-14	regucalcin
XM_008041124.1	4.786	8.248	2.43767e-16	1.24908e-14	hypothetical protein
XM_008037477.1	6.309	8.985	3.03853e-16	1.54049e-14	glutathione S-transferase C-terminal-like protein
XM_008038605.1	2.694	5.693	4.29628e-16	2.16668e-14	MFS general substrate transporter
XM_008036943.1	5.856	7.5	4.60614e-16	2.31079e-14	glycoside hydrolase family 61 protein
XM_008043964.1	2.439	4.79	8.62638e-16	4.23887e-14	amino acid transporter
XM_008045577.1	2.451	7.292	8.7165e-16	4.2613e-14	Cloroperoxidase (HTP2),
XM_008035663.1	3.019	7.548	1.23915e-15	6.02718e-14	aquaporin-like protein
XM_008036981.1	3.668	8.501	2.97828e-15	1.40581e-13	PLP-dependent transferase
XM_008040148.1	3.073	4.42	4.45753e-15	2.0734e-13	hypothetical protein
XM_008043810.1	2.73	5.076	4.49082e-15	2.0788e-13	hypothetical protein
XM_008044097.1	2.462	8.058	4.73498e-15	2.17084e-13	5-formyltetrahydrofolate cyclo-ligase
XM_008046922.1	6.035	7.832	4.98656e-15	2.2753e-13	hypothetical protein
XM_008045546.1	2.72	9.449	5.11202e-15	2.32149e-13	hypothetical protein
XM_008045418.1	5.641	6.154	5.34675e-15	2.41663e-13	Clavaminate synthase-like protein
XM_008043916.1	3.318	4.749	6.12382e-15	2.75486e-13	NAD-P-binding protein
XM_008044224.1	2.473	5.029	9.64365e-15	4.27803e-13	hypothetical protein
XM_008037102.1	2.488	5.966	9.83884e-15	4.3445e-13	hypothetical protein
XM_008033857.1	9.086	2.197	1.03662e-14	4.55638e-13	alpha/beta-hydrolase
XM_008046779.1	4.917	9.104	1.07416e-14	4.6998e-13	subtilisin-like protein
XM_008043915.1	2.459	4.493	1.76842e-14	7.70227e-13	NAD-P-binding protein
XM_008040744.1	7.421	8.146	2.18313e-14	9.38061e-13	hypothetical protein
XM_008040215.1	6.62	11.813	2.2939e-14	9.76895e-13	hypothetical protein
XM_008046398.1	2.433	4.803	2.67247e-14	1.12314e-12	urea carboxylase
XM_008041605.1	4.208	3.125	2.68682e-14	1.12424e-12	alpha/beta-hydrolase
XM_008036572.1	2.349	6.459	3.27622e-14	1.3649e-12	hypothetical protein
XM_008038052.1	3.729	9.498	3.4529e-14	1.43228e-12	hypothetical protein
XM_008043250.1	5.384	3.08	4.66083e-14	1.92501e-12	hypothetical protein
XM_008042482.1	3.326	8.944	5.99934e-14	2.45665e-12	hypothetical protein
XM_008033849.1	5.086	2.798	6.46714e-14	2.63694e-12	hypothetical protein
XM_008046347.1	3.761	9.751	6.9632e-14	2.82718e-12	hypothetical protein
XM_008045811.1	3.753	5.956	7.70005e-14	3.10008e-12	O-acetylhomoserine ami
XM_008038612.1	2.136	6.921	1.01887e-13	4.08484e-12	galactan 1,3-beta-galactosidase
XM_008039350.1	3.119	7.927	1.20383e-13	4.80628e-12	nonribosomal peptide synthetase 12
XM_008037064.1	2.858	4.201	1.86319e-13	7.37731e-12	amino acid transporter
XM_008046625.1	2.76	5.689	2.3625e-13	9.2398e-12	small GTPase-binding protein
XM_008035529.1	3.532	6.028	2.75426e-13	1.07282e-11	hypothetical protein
XM_008047222.1	3.975	1.979	2.78114e-13	1.0789e-11	NAD-P-binding protein
XM_008042774.1	2.164	7.118	3.17531e-13	1.22335e-11	hypothetical protein
XM_008041440.1	2.02	6.562	3.17903e-13	1.22335e-11	cellobiohydrolaseI
XM_008040726.1	2.222	7.508	3.67735e-13	1.40945e-11	alpha/beta-hydrolase
XM_008037987.1	3.392	4.081	3.73559e-13	1.42607e-11	hypothetical protein
XM_008041489.1	2.372	4.196	3.78321e-13	1.43852e-11	hypothetical protein
XM_008039677.1	2.28	4.971	3.8759e-13	1.46794e-11	hypothetical protein
XM_008037223.1	2.413	4.603	3.90887e-13	1.4746e-11	MFS general substrate transporter
XM_008034226.1	2.784	4.603	3.97949e-13	1.48951e-11	MFS general substrate transporter
XM_008039426.1	2.027	6.552	4.08821e-13	1.52425e-11	Aldo/keto reductase
XM_008045031.1	3.111	2.894	4.18145e-13	1.55297e-11	hypothetical protein
XM_008038437.1	4.929	12.639	4.22675e-13	1.56373e-11	cellobiohydrolaseII
XM_008046399.1	3.733	8.781	4.41759e-13	1.62805e-11	lactam utilization protein lamb
XM_008042496.1	2.21	6.838	4.43799e-13	1.6293e-11	iron permease
XM_008039373.1	2.393	9.535	5.64094e-13	2.05519e-11	hypothetical protein
XM_008044709.1	2.267	5.448	5.87859e-13	2.13366e-11	FAD/NAD-P-binding domain-containing protein
XM_008046805.1	2.509	4.953	6.11477e-13	2.21101e-11	NAD-dependent aldehyde dehydrogenase
XM_008043934.1	2.133	6.853	7.07512e-13	2.52962e-11	aldehyde dehydrogenase
XM_008041331.1	2.96	7.681	7.54869e-13	2.6889e-11	hypothetical protein
XM_008044251.1	2.835	3.685	9.40431e-13	3.30081e-11	hypothetical protein
XM_008038316.1	3.09	4.342	9.74172e-13	3.39437e-11	hypothetical protein
XM_008045985.1	2.063	5.932	9.80942e-13	3.40558e-11	hypothetical protein
XM_008046400.1	2.255	7.992	1.1006e-12	3.79351e-11	FAD/NAD-P-binding domain-containing protein
XM_008043192.1	6.894	7.893	1.11558e-12	3.83137e-11	hypothetical protein
XM_008040005.1	2.316	7.618	1.36171e-12	4.62692e-11	mitochondrial carrier
XM_008044319.1	2.462	3.648	1.55365e-12	5.24192e-11	hypothetical protein
XM_008037355.1	3.793	6.31	1.60294e-12	5.38925e-11	arabinogalactan endo-1,4-beta-galactosidase
XM_008035358.1	2.334	4.63	1.63135e-12	5.4656e-11	alpha/beta-hydrolase
XM_008036397.1	2.431	5.65	1.67208e-12	5.58254e-11	asparaginase
XM_008038446.1	2.647	7.368	1.98759e-12	6.59001e-11	hypothetical protein
XM_008041084.1	2.852	4.736	2.11246e-12	6.95586e-11	NAD-P-binding protein
XM_008040654.1	2.261	8.446	2.22707e-12	7.30814e-11	hypothetical protein
XM_008044513.1	2.554	4.945	2.46117e-12	8.0488e-11	MFS monosaccharide transporter
XM_008040025.1	2.538	9.443	3.35913e-12	1.08374e-10	hypothetical protein
XM_008039029.1	1.997	5.626	3.608e-12	1.15625e-10	alpha/beta-hydrolase
XM_008036046.1	8	1.187	3.63353e-12	1.16055e-10	dihydrodipicolinate synthetase
XM_008035709.1	3.26	2.182	3.84426e-12	1.22378e-10	acid protease
XM_008045183.1	2.082	7.471	4.45492e-12	1.41348e-10	hypothetical protein
XM_008047262.1	2.184	7.646	4.79107e-12	1.51512e-10	hypothetical protein
XM_008042239.1	1.975	4.485	4.89933e-12	1.54426e-10	cytochrome P450
XM_008036455.1	4.568	8.251	4.91784e-12	1.54501e-10	hypothetical protein
XM_008038344.1	2.015	5.078	5.46297e-12	1.71066e-10	hypothetical protein
XM_008037182.1	2.55	10.115	5.71108e-12	1.78253e-10	tripeptidyl peptidase A
XM_008036907.1	2.389	4.019	6.04142e-12	1.87343e-10	hypothetical protein
XM_008040468.1	2.569	7.485	6.24006e-12	1.92878e-10	alpha/beta-hydrolase
XM_008036109.1	3.158	8.792	6.46026e-12	1.99042e-10	tetrapyrrole biosynthesis porphobilinogen synthase
XM_008039062.1	2.488	3.711	6.48616e-12	1.992e-10	hypothetical protein
XM_008041443.1	3.926	5.943	6.62514e-12	2.02818e-10	hypothetical protein
XM_008035809.1	2.808	7.027	7.06696e-12	2.15655e-10	malate synthase
XM_008036257.1	2.16	5.739	7.72764e-12	2.33585e-10	aquaporin-like protein
XM_008036647.1	2.979	10.08	8.47967e-12	2.5551e-10	5-aminolevulinic acid synthase
XM_008044095.1	3.331	4.524	1.03219e-11	3.09076e-10	alpha/beta-hydrolase
XM_008034997.1	2.394	9.901	1.04875e-11	3.13058e-10	cytochrome P450
XM_008043319.1	2.259	6.769	1.06918e-11	3.18163e-10	NAD-P-binding protein
XM_008035391.1	1.91	6.451	1.16436e-11	3.45414e-10	hypothetical protein
XM_008034031.1	1.936	4.747	1.19915e-11	3.54638e-10	hypothetical protein
XM_008038283.1	2.402	8.739	1.2317e-11	3.63142e-10	hypothetical protein
XM_008043880.1	4.373	4.452	1.35752e-11	3.96578e-10	manganese peroxidase isozyme precursor (MnP6s),
XM_008038311.1	2.142	8.506	1.36485e-11	3.96842e-10	copper chaperone taha
XM_008034922.1	2.47	9.005	1.36671e-11	3.96842e-10	hypothetical protein
XM_008046704.1	2.793	10.013	1.39132e-11	4.02768e-10	hypothetical protein
XM_008041459.1	2.034	6.364	1.53544e-11	4.43149e-10	general substrate transporter
XM_008045535.1	2.545	6.845	1.54555e-11	4.44728e-10	glycoside hydrolase
XM_008040837.1	2.255	8.545	1.61864e-11	4.6298e-10	OPT oligopeptide transporter
XM_008042661.1	1.926	6.767	1.72451e-11	4.90335e-10	pheromone
XM_008036150.1	2.17	7.015	1.79154e-11	5.07887e-10	P-loop containing nucleoside triphosphate hydrolase protein
XM_008044026.1	2.497	6.612	1.84943e-11	5.22752e-10	hypothetical protein
XM_008041824.1	2.804	6.209	2.09062e-11	5.89185e-10	hypothetical protein
XM_008034080.1	4.461	5.419	2.28557e-11	6.36638e-10	hypothetical protein
XM_008034232.1	2.277	4.709	2.34604e-11	6.51588e-10	FAD-linked oxidoreductase
XM_008041284.1	1.967	4.363	2.37235e-11	6.5699e-10	hypothetical protein
XM_008046961.1	2.345	5.706	2.49885e-11	6.88044e-10	Clavaminate synthase-like protein
XM_008040222.1	2.943	2.742	3.25451e-11	8.90992e-10	carotenoid ester lipase precursor
XM_008042592.1	2.498	4.507	3.51749e-11	9.52182e-10	MFS general substrate transporter
XM_008045688.1	2.783	6.401	3.52065e-11	9.52182e-10	cytochrome P450
XM_008044016.1	2.11	7.947	3.5277e-11	9.52182e-10	hypothetical protein
XM_008045233.1	3.727	9.388	3.73936e-11	1.00648e-09	acid protease
XM_008044035.1	2.319	6.766	4.06181e-11	1.0902e-09	GroES-like protein
XM_008041462.1	3.737	7.165	4.51517e-11	1.19846e-09	oxalate decarboxylase
XM_008042764.1	1.809	6.527	5.13395e-11	1.35894e-09	Pre protein translocase Sec Sec61-beta subunit
XM_008036370.1	2.329	4.404	5.82634e-11	1.53796e-09	hypothetical protein
XM_008041492.1	3.82	3.059	5.932e-11	1.56155e-09	cytosine-purine permease
XM_008044446.1	1.893	5.072	6.0046e-11	1.5723e-09	oxidoreductase
XM_008039408.1	5.717	8.532	6.00567e-11	1.5723e-09	hypothetical protein
XM_008035480.1	2.18	6.973	6.16576e-11	1.60544e-09	alcohol dehydogenase
XM_008039428.1	2.246	10.506	6.60545e-11	1.71527e-09	acid protease
XM_008046841.1	3.569	6.46	1.06689e-10	2.74074e-09	MFS general substrate transporter
XM_008047266.1	3.024	6.249	1.06976e-10	2.74076e-09	hypothetical protein
XM_008037449.1	2.154	9.469	1.38888e-10	3.53942e-09	cysteine peroxiredoxin
XM_008034423.1	2.271	8.335	1.52133e-10	3.85644e-09	laccase B precursor (TvLac3),
XM_008045335.1	5.031	6.236	1.57569e-10	3.9837e-09	CyP450 monooxygenase
XM_008039519.1	1.856	6.017	1.67222e-10	4.21664e-09	phosphatidylserine synthase 2
XM_008037998.1	1.813	6.537	1.77008e-10	4.45169e-09	major facilitator protein
XM_008042786.1	2.939	6.475	1.79054e-10	4.49135e-09	hypothetical protein
XM_008034290.1	1.969	5.416	2.25747e-10	5.63308e-09	carbonic anhydrase
XM_008036035.1	2.016	5.095	2.72941e-10	6.77545e-09	hypothetical protein
XM_008043422.1	7.434	2.797	2.86572e-10	7.09544e-09	serine carboxypeptidase
XM_008038951.1	2.362	7.406	3.17614e-10	7.82358e-09	hypothetical protein
XM_008040488.1	2.478	3.322	3.22786e-10	7.9306e-09	carboxypeptidase S
XM_008043469.1	1.931	4.775	3.61161e-10	8.8057e-09	carbohydrate esterase family 9 protein
XM_008033879.1	4.546	5.893	3.97742e-10	9.59991e-09	hypothetical protein
XM_008045265.1	2.191	7.116	4.04977e-10	9.74998e-09	hypothetical protein
XM_008037602.1	1.937	4.404	5.16665e-10	1.22542e-08	FAD/NAD-P-binding domain-containing protein
XM_008042834.1	2.005	8.218	5.73548e-10	1.35363e-08	Aldo/keto reductase
XM_008045034.1	1.761	4.871	5.90947e-10	1.38571e-08	hypothetical protein
XM_008043619.1	2.73	9.381	5.92924e-10	1.38571e-08	general substrate transporter
XM_008036356.1	2.089	9.899	6.47189e-10	1.49791e-08	LAG1-DNAbind-domain-containing protein
XM_008035742.1	2.527	3.327	6.53917e-10	1.50984e-08	FAD/NAD-P-binding domain-containing protein
XM_008047403.1	2.413	9.324	6.78981e-10	1.56394e-08	hypothetical protein
XM_008034712.1	1.713	6.898	8.19192e-10	1.88237e-08	hypothetical protein
XM_008037319.1	1.735	5.736	8.25579e-10	1.88799e-08	hypothetical protein
XM_008040364.1	2.522	5.711	9.16413e-10	2.09073e-08	D-xylulose kinase
XM_008034996.1	2.028	5.217	1.06481e-09	2.40637e-08	cytochrome P450
XM_008043205.1	2.675	3.624	1.07508e-09	2.42386e-08	hypothetical protein
XM_008041480.1	4.452	6.076	1.16082e-09	2.61102e-08	oxalate decarboxylase
XM_008039590.1	1.659	6.19	1.29699e-09	2.89691e-08	Emopamil-binding protein
XM_008034426.1	2.37	3.232	1.32494e-09	2.95245e-08	NAD-P-binding protein
XM_008033858.1	4.68	3.561	1.37236e-09	3.04396e-08	alpha/beta-hydrolase
XM_008042581.1	2.274	3.533	1.48379e-09	3.26094e-08	Na+/solute symporter
XM_008039856.1	2.132	7.711	1.51827e-09	3.32908e-08	hypothetical protein
XM_008042253.1	1.641	6.568	1.75268e-09	3.82556e-08	MFS general substrate transporter
XM_008037214.1	3.115	6.68	1.83865e-09	4.00407e-08	Aldo/keto reductase
XM_008039805.1	3.58	11.281	1.87572e-09	4.07554e-08	subtilisin-like protein
XM_008037098.1	2.475	4.67	1.91882e-09	4.15746e-08	multidrug resistance protein 4
XM_008042887.1	2.815	7.663	1.9221e-09	4.15746e-08	FAD/NAD-P-binding domain-containing protein
XM_008045597.1	1.82	6.097	2.03865e-09	4.37989e-08	DUF757-domain-containing protein
XM_008034508.1	2.278	3.241	2.09706e-09	4.47528e-08	hypothetical protein
XM_008040217.1	5.625	5.454	2.62634e-09	5.55531e-08	hypothetical protein
XM_008038737.1	2.223	9.527	2.85366e-09	6.00961e-08	hypothetical protein
XM_008043337.1	3.607	13.246	3.26291e-09	6.79678e-08	hypothetical protein
XM_008042718.1	1.936	8.204	3.40752e-09	7.08261e-08	hypothetical protein
XM_008043409.1	1.851	7.427	3.66897e-09	7.55795e-08	small oligopeptide transporter
XM_008037763.1	1.873	4.188	3.67565e-09	7.55795e-08	hypothetical protein
XM_008040969.1	2.685	3.602	3.9832e-09	8.14896e-08	hypothetical protein
XM_008046174.1	2.806	3.712	4.17516e-09	8.512e-08	hypothetical protein
XM_008045311.1	4.482	2.612	4.52079e-09	9.17759e-08	hypothetical protein
XM_008041027.1	3.217	2.34	4.91677e-09	9.91841e-08	NAD-P-binding protein
XM_008043871.1	1.709	6.092	5.11876e-09	1.02826e-07	hypothetical protein
XM_008043036.1	3.196	8.172	5.34188e-09	1.0686e-07	hypothetical protein
XM_008044264.1	2.379	4.931	6.55214e-09	1.28917e-07	cytochrome P450
XM_008045715.1	1.653	6.985	7.51774e-09	1.4701e-07	P-loop containing nucleoside triphosphate hydrolase protein
XM_008040138.1	1.652	5.56	8.05606e-09	1.57216e-07	hypothetical protein
XM_008039071.1	2.229	7.88	8.84222e-09	1.71164e-07	alpha/beta-hydrolase
XM_008038656.1	1.696	5.759	9.4096e-09	1.8178e-07	hypothetical protein
XM_008041210.1	2.008	5.63	9.69893e-09	1.86617e-07	Acetamidase/Formamidase
XM_008041607.1	5.541	1.818	9.84492e-09	1.89046e-07	phosphate transporter
XM_008045050.1	3.307	5.748	9.93688e-09	1.9043e-07	glutathione S-transferase C-terminal-like protein
XM_008036843.1	4.949	5.363	1.10217e-08	2.08839e-07	MFS general substrate transporter
XM_008041329.1	1.854	6.44	1.10282e-08	2.08839e-07	hypothetical protein
XM_008046644.1	1.644	6.494	1.14853e-08	2.17066e-07	cytochrome P450
XM_008040698.1	2.242	3.747	1.20333e-08	2.26528e-07	carboxypeptidase S
XM_008034278.1	1.897	8.9	1.20838e-08	2.27034e-07	hypothetical protein
XM_008045432.1	5.62	5.329	1.2176e-08	2.27871e-07	prepropeptide lignin peroxidase (LiP3),
XM_008037928.1	1.796	7.197	1.2406e-08	2.31724e-07	calcium-transporting ATPase
XM_008038754.1	1.645	6.039	1.35781e-08	2.52143e-07	glycoside hydrolase family 3 protein
XM_008042209.1	3.055	8.057	1.44678e-08	2.68144e-07	lysophospholipase
XM_008039411.1	1.614	4.253	1.46294e-08	2.70615e-07	peptidase S28
XM_008045004.1	2.077	6.253	1.52094e-08	2.80803e-07	hypothetical protein
XM_008044480.1	2.223	6.837	1.59886e-08	2.93492e-07	hypothetical protein
XM_008042739.1	1.573	6.201	1.64805e-08	3.01942e-07	NAD-P-binding protein
XM_008037815.1	1.608	6.758	1.74072e-08	3.17103e-07	hypothetical protein
XM_008038697.1	2.179	5.287	1.84285e-08	3.32545e-07	hypothetical protein
XM_008036615.1	2.47	10.31	1.85999e-08	3.34437e-07	peptidase S28
XM_008039843.1	1.72	7.393	2.08386e-08	3.72529e-07	hypothetical protein
XM_008034204.1	3.164	8.383	2.12163e-08	3.78574e-07	hypothetical protein
XM_008041856.1	7.12	0.427	2.29813e-08	4.06286e-07	hypothetical protein
XM_008036307.1	6.604	11.382	2.40309e-08	4.23279e-07	prepropeptide lignin peroxidase (LiP12),
XM_008046346.1	2.02	9.367	2.49785e-08	4.39163e-07	concanavalin A-like lectin/glucanase
XM_008039679.1	1.719	5.414	2.51807e-08	4.41578e-07	DNase I-like protein
XM_008037906.1	1.762	5.61	2.56811e-08	4.49044e-07	Aldo/keto reductase
XM_008046495.1	1.792	5.977	2.64728e-08	4.62044e-07	hypothetical protein
XM_008036449.1	4.203	2.659	2.74389e-08	4.78035e-07	glycoside hydrolase
XM_008043140.1	4.099	4.887	3.04929e-08	5.27407e-07	hypothetical protein
XM_008036724.1	1.735	5.543	3.50712e-08	6.02243e-07	homoserine acetyltransferase
XM_008037851.1	3.951	6.276	3.84368e-08	6.56509e-07	hypothetical protein
XM_008038963.1	1.514	6.776	3.94049e-08	6.71846e-07	hypothetical protein
XM_008044995.1	1.846	3.985	4.04025e-08	6.87632e-07	hypothetical protein
XM_008043230.1	2.9	7.059	4.10233e-08	6.95727e-07	hypothetical protein
XM_008036910.1	2.871	3.172	4.32563e-08	7.323e-07	FAD/NAD-P-binding domain-containing protein
XM_008034382.1	2.341	8.384	4.38084e-08	7.40338e-07	extracellular GDSL-like lipase/acylhydrolase
XM_008046960.1	4.122	7.953	4.45466e-08	7.51489e-07	Clavaminate synthase-like protein
XM_008041615.1	2.067	9.064	4.6026e-08	7.75081e-07	alpha/beta-hydrolase
XM_008038561.1	2.96	2.972	4.78287e-08	8.02618e-07	MFS general substrate transporter
XM_008044243.1	1.531	6.522	4.9232e-08	8.24722e-07	hypothetical protein
XM_008041009.1	1.566	4.597	5.27055e-08	8.79833e-07	GroES-like protein
XM_008041398.1	2.553	9.063	6.06233e-08	1.005e-06	hypothetical protein
XM_008040761.1	1.976	3.532	6.09192e-08	1.00816e-06	CyP450 monooxygenase
XM_008036805.1	2.97	3.658	6.25807e-08	1.03388e-06	hypothetical protein
XM_008039779.1	2.251	5.729	6.2698e-08	1.03403e-06	MFS general substrate transporter
XM_008043956.1	1.73	8.214	6.53283e-08	1.06822e-06	protein disulfide isomerase
XM_008033777.1	1.804	7.751	6.85323e-08	1.1187e-06	hypothetical protein
XM_008040901.1	1.943	3.744	6.93078e-08	1.12943e-06	hypothetical protein
XM_008046262.1	2.5	5.482	7.85374e-08	1.26905e-06	hypothetical protein
XM_008041708.1	2.24	7.446	8.20343e-08	1.3211e-06	lipase
XM_008040748.1	5.061	6.446	9.01112e-08	1.44148e-06	hypothetical protein
XM_008040162.1	3.293	6.179	9.34606e-08	1.49008e-06	hypothetical protein
XM_008045124.1	2.103	3.308	9.87144e-08	1.57123e-06	hypothetical protein
XM_008035364.1	3.224	7.333	1.03474e-07	1.64154e-06	hypothetical protein
XM_008045550.1	1.951	2.812	1.09446e-07	1.72518e-06	amp dependent CoA ligase
XM_008044158.1	1.699	5.002	1.09467e-07	1.72518e-06	hypothetical protein
XM_008038783.1	2.804	8.454	1.09904e-07	1.72923e-06	hypothetical protein
XM_008039134.1	2.065	3.156	1.12085e-07	1.75777e-06	hypothetical protein
XM_008037861.1	1.56	5.267	1.32696e-07	2.06076e-06	kynureninase
XM_008041696.1	1.961	5.225	1.39779e-07	2.16572e-06	cytochrome P450
XM_008035917.1	1.605	6.755	1.51245e-07	2.32996e-06	hypothetical protein
XM_008034530.1	6.603	7.813	1.52278e-07	2.34209e-06	cellobiohydrolaseI
XM_008036732.1	1.661	5.494	1.52553e-07	2.34257e-06	histone-fold-containing protein
XM_008037155.1	7.16	0.461	1.62068e-07	2.47677e-06	hypothetical protein
XM_008046076.1	1.732	6.941	1.64138e-07	2.50442e-06	mitochondrial carrier
XM_008041153.1	1.481	6.143	1.65934e-07	2.52779e-06	hypothetical protein
XM_008035008.1	2.62	2.301	1.73457e-07	2.63401e-06	hypothetical protein
XM_008038751.1	1.486	4.199	1.82249e-07	2.75879e-06	WD40 repeat-like protein
XM_008040041.1	4.893	0.496	1.83134e-07	2.76781e-06	hypothetical protein
XM_008046057.1	1.829	6.971	1.84855e-07	2.78503e-06	hypothetical protein
XM_008037782.1	1.979	3.392	1.90822e-07	2.86426e-06	alpha/beta-hydrolase
XM_008037365.1	1.726	7.685	1.90882e-07	2.86426e-06	hypothetical protein
XM_008035005.1	1.549	5.82	1.9101e-07	2.86426e-06	Pkinase-domain-containing protein
XM_008042043.1	1.516	6.953	2.09565e-07	3.11809e-06	3-deoxy-7-phosphoheptulonate synthase
XM_008038102.1	1.901	4.435	2.11004e-07	3.12978e-06	hypothetical protein
XM_008047321.1	1.809	3.914	2.12467e-07	3.14661e-06	cytochrome P450
XM_008046662.1	1.458	5.691	2.16162e-07	3.1964e-06	NAD-P-binding protein
XM_008036427.1	1.551	5.422	2.19545e-07	3.24141e-06	hypothetical protein
XM_008038570.1	4.168	3.186	2.35915e-07	3.47241e-06	GroES-like protein
XM_008037668.1	4.404	11.895	2.43469e-07	3.57809e-06	alcohol oxidase
XM_008033548.1	2.417	9.227	2.43908e-07	3.57906e-06	hypothetical protein
XM_008046128.1	2.645	7.894	2.59981e-07	3.80326e-06	hypothetical protein
XM_008033788.1	1.965	6.223	2.62548e-07	3.83497e-06	NAD-P-binding protein
XM_008038259.1	1.666	5.568	2.68919e-07	3.92204e-06	hypothetical protein
XM_008035999.1	5.033	2.962	2.77735e-07	4.03833e-06	glycoside hydrolase family 61 protein
XM_008040649.1	1.445	6.841	2.97722e-07	4.30932e-06	amidase signature enzyme
XM_008047243.1	5.03	3.449	3.06351e-07	4.42754e-06	hypothetical protein
XM_008045632.1	6.754	9.414	3.09381e-07	4.4646e-06	HSP20-like chaperone
XM_008034182.1	1.586	4.844	3.10564e-07	4.47492e-06	hypothetical protein
XM_008042005.1	2.063	6.021	3.32845e-07	4.76018e-06	hypothetical protein
XM_008047576.1	3.075	1.025	3.50052e-07	4.97655e-06	Phosphoenolpyruvate/pyruvate domain-containing protein
XM_008033801.1	1.549	7.826	3.58263e-07	5.08574e-06	hypothetical protein
XM_008043881.1	4.971	1.79	3.6331e-07	5.14976e-06	manganese peroxidase isozyme precursor (MnP9s),
XM_008035156.1	1.605	8.761	3.6457e-07	5.15998e-06	acid protease
XM_008035658.1	1.606	8.329	3.78042e-07	5.33491e-06	Formate/nitrite transporter
XM_008040658.1	3.717	5.736	4.27868e-07	6.01148e-06	cellobiohydrolaseI
XM_008045064.1	2.267	9.294	4.31008e-07	6.04673e-06	MFS general substrate transporter
XM_008033692.1	1.893	5.835	4.37504e-07	6.1289e-06	hypothetical protein
XM_008036468.1	1.516	3.816	4.4285e-07	6.19473e-06	alpha/beta-hydrolase
XM_008036296.1	1.409	6.215	4.56664e-07	6.37865e-06	hypothetical protein
XM_008045844.1	2.132	10.153	4.6145e-07	6.43612e-06	hypothetical protein
XM_008039274.1	2.647	1.675	4.82117e-07	6.7146e-06	hypothetical protein
XM_008044892.1	2.478	6.162	4.93819e-07	6.83782e-06	endo-1,4-beta xylanase
XM_008045417.1	3.271	3.865	5.23141e-07	7.22296e-06	Clavaminate synthase-like protein
XM_008042516.1	1.8	8.658	5.42472e-07	7.45763e-06	Aldo/keto reductase
XM_008040202.1	1.582	7.514	5.49032e-07	7.537e-06	sulfite reductase subunit beta
XM_008044033.1	2.069	3.436	5.8694e-07	8.02291e-06	glutathione S-transferase
XM_008040216.1	3.477	6.319	6.25834e-07	8.49396e-06	hypothetical protein
XM_008045521.1	2.468	1.72	6.53263e-07	8.8047e-06	hypothetical protein
XM_008047322.1	1.518	5.828	6.95986e-07	9.35335e-06	FAD-binding domain-containing protein
XM_008043970.1	1.655	7.125	6.98132e-07	9.36905e-06	hypothetical protein
XM_008034285.1	2.036	5.997	7.01916e-07	9.39352e-06	hypothetical protein
XM_008037454.1	1.504	6.393	7.03404e-07	9.4003e-06	mannose-binding lectin
XM_008041132.1	1.666	3.289	7.19631e-07	9.60377e-06	HET-domain-containing protein
XM_008041181.1	1.635	4.955	7.34359e-07	9.78668e-06	hypothetical protein
XM_008044140.1	1.932	3.39	7.37251e-07	9.81159e-06	MFS general substrate transporter
XM_008039235.1	1.481	7.361	7.51478e-07	9.98705e-06	DUF427-domain-containing protein
XM_008037185.1	1.347	6.068	7.93836e-07	1.05208e-05	MFS general substrate transporter
XM_008046948.1	3.242	3.27	9.17299e-07	1.2057e-05	family A1 protease
XM_008036337.1	1.882	5.434	9.45619e-07	1.23952e-05	amidase signature enzyme
XM_008043139.1	3.493	5.144	1.02109e-06	1.32576e-05	hypothetical protein
XM_008039404.1	1.947	4.096	1.02603e-06	1.33036e-05	hypothetical protein
XM_008043658.1	2.027	5.953	1.04364e-06	1.34954e-05	SET domain-containing protein
XM_008039752.1	1.429	6.975	1.07035e-06	1.37665e-05	hypothetical protein
XM_008038248.1	1.47	5.151	1.17179e-06	1.49508e-05	hypothetical protein
XM_008041019.1	1.653	8.907	1.1806e-06	1.50233e-05	hypothetical protein
XM_008034330.1	3.314	7.582	1.19095e-06	1.51349e-05	MFS general substrate transporter
XM_008038333.1	1.447	7.509	1.21442e-06	1.53923e-05	hypothetical protein
XM_008039097.1	3.034	1.499	1.26175e-06	1.595e-05	alpha/beta-hydrolase
XM_008036325.1	2.296	6.699	1.26971e-06	1.60294e-05	hypothetical protein
XM_008043876.1	5.789	1.253	1.34367e-06	1.68742e-05	heme peroxidase (MnP13),
XM_008047034.1	1.418	4.06	1.34569e-06	1.68768e-05	hypothetical protein
XM_008038664.1	1.651	4.624	1.3573e-06	1.69787e-05	hypothetical protein
XM_008038478.1	1.54	6.435	1.42777e-06	1.77905e-05	calcium/proton exchanger
XM_008035148.1	3.168	0.877	1.52105e-06	1.89036e-05	hypothetical protein
XM_008036567.1	2.228	7.023	1.62915e-06	2.01166e-05	Clavaminate synthase-like protein
XM_008038471.1	1.299	4.709	1.70624e-06	2.09605e-05	hypothetical protein
XM_008036629.1	1.777	6.49	1.77893e-06	2.17976e-05	hypothetical protein
XM_008046240.1	3.984	6.487	1.80051e-06	2.20058e-05	MFS general substrate transporter
XM_008043910.1	3.997	5.833	1.80294e-06	2.20074e-05	FMN-linked oxidoreductase
XM_008045683.1	2.075	3.467	1.88229e-06	2.28885e-05	cytochrome P450
XM_008034634.1	1.423	4.168	1.89706e-06	2.30388e-05	gamma-glutamyltranspeptidase
XM_008040052.1	1.424	4.491	2.11336e-06	2.54081e-05	cytochrome P450
XM_008038978.1	2.501	6.675	2.13526e-06	2.56391e-05	MFS general substrate transporter
XM_008043071.1	1.64	4.088	2.37974e-06	2.83263e-05	amino acid transporter
XM_008037383.1	2.225	1.774	2.44164e-06	2.9027e-05	hypothetical protein
XM_008043191.1	1.439	4.513	2.48064e-06	2.94541e-05	hypothetical protein
XM_008038934.1	2.613	2.634	2.50244e-06	2.96396e-05	cytochrome P450
XM_008041314.1	2.386	7.228	2.60273e-06	3.07514e-05	NAD-P-binding protein
XM_008036250.1	1.86	4.947	2.62255e-06	3.09093e-05	hypothetical protein
XM_008041689.1	2.026	5.614	2.71725e-06	3.19078e-05	hypothetical protein
XM_008034503.1	1.667	5.041	2.74004e-06	3.21359e-05	hypothetical protein
XM_008034778.1	1.586	8.705	2.77718e-06	3.25317e-05	hypothetical protein
XM_008039132.1	1.269	6.806	2.83523e-06	3.31711e-05	hypothetical protein
XM_008044094.1	1.454	4.46	2.87592e-06	3.35652e-05	alpha/beta-hydrolase
XM_008044015.1	1.416	7.011	3.09077e-06	3.57678e-05	hypothetical protein
XM_008033737.1	2.125	6.253	3.32377e-06	3.83253e-05	hypothetical protein
XM_008033701.1	4.808	5.739	3.38016e-06	3.88354e-05	hypothetical protein
XM_008046916.1	6.194	5.533	3.43104e-06	3.93728e-05	hypothetical protein
XM_008045685.1	1.821	4.016	3.46123e-06	3.96416e-05	Zn-dependent exopeptidase
XM_008043216.1	2.765	6.414	3.46274e-06	3.96416e-05	acyl-CoA N-acyltransferase
XM_008045703.1	1.616	3.809	3.4753e-06	3.97378e-05	hypothetical protein
XM_008037456.1	1.368	6.376	3.48843e-06	3.98404e-05	hypothetical protein
XM_008037440.1	1.38	6.008	3.62309e-06	4.1231e-05	peptidase S10 serine carboxypeptidase
XM_008037152.1	4.458	9.823	3.64191e-06	4.1396e-05	hypothetical protein
XM_008038433.1	1.5	5.335	3.75286e-06	4.24556e-05	insulin-degrading enzyme
XM_008042347.1	1.425	5.058	3.87055e-06	4.36839e-05	hypothetical protein
XM_008035772.1	1.348	3.791	3.88274e-06	4.37699e-05	Clavaminate synthase-like protein
XM_008035690.1	6.428	14.083	3.93693e-06	4.43287e-05	lignin peroxidase isozyme (LiP2),
XM_008033573.1	1.875	2.15	3.96217e-06	4.45605e-05	hypothetical protein
XM_008034767.1	1.669	7.007	4.01059e-06	4.50521e-05	hypothetical protein
XM_008036623.1	1.367	6.172	4.07451e-06	4.57166e-05	hypothetical protein
XM_008035691.1	3.246	2.936	4.26652e-06	4.76851e-05	GroES-like protein
XM_008042214.1	2.924	6.872	4.27128e-06	4.76851e-05	Isochorismatase hydrolase
XM_008046230.1	1.447	9.142	4.27658e-06	4.76851e-05	histone H4
XM_008037078.1	5.567	8.742	4.27981e-06	4.76851e-05	PEBP-like protein
XM_008037514.1	1.529	8.675	4.42859e-06	4.91143e-05	hypothetical protein
XM_008047404.1	1.68	6.904	4.50678e-06	4.99236e-05	hypothetical protein
XM_008043418.1	1.386	4.556	4.95923e-06	5.48089e-05	hypothetical protein
XM_008038942.1	1.404	8.065	5.06028e-06	5.58613e-05	kinase-like protein
XM_008038211.1	5.043	0.624	5.10069e-06	5.62426e-05	aryl-alcohol dehydrogenase
XM_008033790.1	1.446	4.765	5.13279e-06	5.65314e-05	amino acid permease ScVBA-like protein
XM_008036530.1	1.6	7.058	5.16472e-06	5.68179e-05	assimilatory sulfite reductase
XM_008034675.1	1.346	6.674	5.24683e-06	5.7523e-05	mitochondrial carrier
XM_008045860.1	1.249	6.418	5.36158e-06	5.85132e-05	DUF1242-domain-containing protein
XM_008036207.1	1.332	5.193	5.40791e-06	5.89518e-05	hypothetical protein
XM_008043158.1	1.426	5.24	5.43564e-06	5.91867e-05	NAD-P-binding protein
XM_008040713.1	1.577	3.747	5.44561e-06	5.92279e-05	hypothetical protein
XM_008037499.1	1.33	7.383	5.46033e-06	5.92713e-05	cytochrome P450
XM_008045419.1	2.98	2.532	5.75437e-06	6.23032e-05	MFS general substrate transporter
XM_008040204.1	1.564	4.164	5.76087e-06	6.23032e-05	glycoside hydrolase
XM_008036036.1	1.686	2.789	6.00897e-06	6.45493e-05	mitochondrial carrier
XM_008039645.1	3.29	6.301	6.01775e-06	6.45712e-05	Metallo-dependent hydrolase
XM_008043600.1	1.677	6.288	6.26464e-06	6.6987e-05	NAD-P-binding protein
XM_008044481.1	1.72	4.295	6.27086e-06	6.6987e-05	DUF1479-domain-containing protein
XM_008042119.1	2.564	1.702	6.30127e-06	6.72369e-05	hypothetical protein
XM_008046320.1	4.642	7.773	6.36438e-06	6.78348e-05	hypothetical protein
XM_008039742.1	1.922	5.422	6.46578e-06	6.8839e-05	alcohol oxidase-like protein
XM_008046828.1	1.735	4.956	6.5928e-06	7.01134e-05	glycoside hydrolase
XM_008040233.1	3.679	0.683	6.99302e-06	7.4041e-05	carotenoid ester lipase precursor
XM_008041063.1	1.31	3.873	7.04453e-06	7.44215e-05	Clavaminate synthase-like protein
XM_008033761.1	1.372	5.866	7.05225e-06	7.44215e-05	DUF803-domain-containing protein
XM_008041972.1	1.717	2.474	7.2122e-06	7.59421e-05	hypothetical protein
XM_008036839.1	1.577	7.58	7.25496e-06	7.63084e-05	3-isopropylmalate dehydrogenase
XM_008035438.1	1.348	4.066	7.34783e-06	7.7116e-05	hypothetical protein
XM_008034336.1	2.796	1.002	7.53362e-06	7.8893e-05	alpha/beta-hydrolase
XM_008041591.1	1.268	5.767	7.59099e-06	7.93582e-05	hypothetical protein
XM_008036113.1	1.484	4.775	7.81157e-06	8.13592e-05	hypothetical protein
XM_008036846.1	1.282	4.327	8.68891e-06	8.93317e-05	alpha-mannosidase
XM_008041625.1	1.346	5.813	8.71177e-06	8.94708e-05	class I glutamine amidotransferase-like protein
XM_008037156.1	2.549	0.975	8.87698e-06	9.10698e-05	heavy metal translocatin
XM_008045544.1	1.459	5.707	8.89495e-06	9.11566e-05	acetyl-CoA synthetase-like protein
XM_008037367.1	3.186	8.42	9.04802e-06	9.25274e-05	hypothetical protein
XM_008043133.1	1.805	7.449	9.35946e-06	9.54068e-05	hypothetical protein
XM_008035201.1	1.466	9.052	9.46709e-06	9.61969e-05	FUN34 transmembrane protein
XM_008045615.1	1.311	4.947	9.64572e-06	9.79082e-05	alpha/beta-hydrolase
XM_008034645.1	1.649	5.498	9.67675e-06	9.81192e-05	D-isomer specific 2-hydroxyacid dehydrogenase
XM_008038271.1	2.651	8.231	9.70282e-06	9.82796e-05	hypothetical protein
XM_008045543.1	1.658	3.317	9.92182e-06	0.000100286	hypothetical protein
XM_008039414.1	1.422	6.956	1.00366e-05	0.000101272	hypothetical protein
XM_008044246.1	1.338	7.905	1.00405e-05	0.000101272	hypothetical protein
XM_008041386.1	1.229	6.721	1.00624e-05	0.000101314	NADH-ubiquinone oxidoreductase 12 kDa subunit
XM_008036099.1	2.182	7.07	1.01683e-05	0.000102238	glutamate-cysteine ligase catalytic subunit
XM_008034810.1	1.876	9.631	1.05853e-05	0.000105985	hypothetical protein
XM_008045996.1	1.574	5.441	1.07928e-05	0.000107725	hypothetical protein
XM_008037653.1	1.275	5.782	1.08678e-05	0.000108361	hypothetical protein
XM_008034603.1	3.901	9.32	1.0887e-05	0.00010844	3-ketoacyl-CoA thiolase
XM_008033649.1	3.393	5.759	1.10087e-05	0.000109538	hypothetical protein
XM_008033680.1	1.222	5.659	1.1059e-05	0.000109924	carbohydrate esterase family 9 protein
XM_008046025.1	1.32	5.731	1.15286e-05	0.000114237	amino acid transporter
XM_008034714.1	1.531	7.006	1.18701e-05	0.000117499	MFS Git1p-like glycerophosphoinositol permease
XM_008033564.1	3.785	9.317	1.19347e-05	0.000117895	hypothetical protein
XM_008047131.1	1.464	5.114	1.20025e-05	0.000118321	Metallo-dependent hydrolase
XM_008044385.1	1.83	2.158	1.25382e-05	0.000122844	beta-lactamase/transpeptidase-like protein
XM_008035896.1	1.414	4.577	1.26065e-05	0.000123387	Metallo-hydrolase/oxidoreductase
XM_008047278.1	2.464	4.186	1.29621e-05	0.000126608	hypothetical protein
XM_008044950.1	2.114	1.609	1.35035e-05	0.000131361	Aldo/keto reductase
XM_008036749.1	1.234	6.041	1.37345e-05	0.000133473	defender against cell death 1
XM_008043613.1	1.459	3.867	1.40025e-05	0.00013567	Pcmt1-prov protein
XM_008043496.1	1.444	8.837	1.40031e-05	0.00013567	hypothetical protein
XM_008045843.1	2.983	7.117	1.41751e-05	0.000136921	hypothetical protein
XM_008036143.1	1.207	5.694	1.42908e-05	0.0001379	NAD-P-binding protein
XM_008046943.1	1.369	4.123	1.48069e-05	0.000141738	hypothetical protein
XM_008042862.1	2.071	2.095	1.49755e-05	0.000142923	NAD-P-binding protein
XM_008036922.1	1.505	5.577	1.51583e-05	0.000144275	hypothetical protein
XM_008036149.1	1.35	6.21	1.51785e-05	0.000144286	progesterone binding protein
XM_008036322.1	1.378	5.525	1.56307e-05	0.000147997	acid protease
XM_008045894.1	2.294	6.246	1.59351e-05	0.000150582	hypothetical protein
XM_008037923.1	1.509	3.155	1.59989e-05	0.000150887	hypothetical protein
XM_008040655.1	3.429	5.785	1.64152e-05	0.000154357	methionine sulfoxide reductase
XM_008034039.1	2.967	1.139	1.66224e-05	0.000156153	hypothetical protein
XM_008038090.1	1.269	4.666	1.71989e-05	0.000161253	hypothetical protein
XM_008036700.1	1.8	6.595	1.75623e-05	0.000163858	galactose mutarotase-like protein
XM_008043217.1	1.83	7.974	1.77319e-05	0.000165279	putative isomerase YbhE
XM_008043393.1	1.256	3.772	1.7784e-05	0.000165604	POZ domain-containing protein
XM_008036736.1	2.858	5.04	1.80861e-05	0.000168091	MFS general substrate transporter
XM_008044336.1	1.559	2.801	1.81057e-05	0.000168109	hypothetical protein
XM_008044648.1	2.188	6.889	1.83133e-05	0.000169872	hypothetical protein
XM_008035084.1	2.791	7.621	1.86909e-05	0.000173039	short-chain dehydrogenase/reductase SDR
XM_008038215.1	1.444	3.467	1.87949e-05	0.000173834	Aldo/keto reductase
XM_008041286.1	1.29	5.593	1.907e-05	0.000176209	GroES-like protein
XM_008040378.1	1.336	5.639	2.00123e-05	0.000183501	hypothetical protein
XM_008038154.1	1.254	4.297	2.04028e-05	0.000186545	hypothetical protein
XM_008035130.1	1.375	8.047	2.04232e-05	0.000186554	general amidase
XM_008035922.1	1.249	5.694	2.05739e-05	0.000187752	hypothetical protein
XM_008045770.1	1.722	2.667	2.12451e-05	0.000193141	hypothetical protein
XM_008045890.1	1.852	8.246	2.1713e-05	0.000197021	glycoside hydrolase
XM_008045256.1	5.304	10.384	2.19324e-05	0.000198823	prepropeptide lignin peroxidase (LiP6),
XM_008044455.1	1.453	8.842	2.20222e-05	0.000199448	hypothetical protein
XM_008038520.1	3.631	8.076	2.23477e-05	0.000202206	hypothetical protein
XM_008045842.1	1.283	7.939	2.30905e-05	0.000208336	hypothetical protein
XM_008036031.1	1.387	7.033	2.34123e-05	0.000210645	hypothetical protein
XM_008047127.1	1.164	6.145	2.34953e-05	0.000210995	DUF887-domain-containing protein
XM_008040031.1	1.437	6.346	2.36239e-05	0.000211555	hypothetical protein
XM_008041392.1	1.427	6.556	2.39366e-05	0.000213756	metabolite transporter
XM_008044253.1	1.563	5.837	2.40652e-05	0.000214704	cytochrome P450
XM_008037247.1	1.24	7.447	2.46189e-05	0.00021883	camp-dependent protein kinase regulatory subunit
XM_008036062.1	1.214	4.484	2.46852e-05	0.000219216	hypothetical protein
XM_008037722.1	1.189	7.136	2.64637e-05	0.000233609	hypothetical protein
XM_008038740.1	1.883	8.95	2.68613e-05	0.00023635	hypothetical protein
XM_008038847.1	1.874	3.255	2.71839e-05	0.0002388	hypothetical protein
XM_008039789.1	1.199	6.459	2.71896e-05	0.0002388	hypothetical protein
XM_008043620.1	1.176	5.218	2.77943e-05	0.0002434	terpenoid synthase
XM_008036899.1	1.245	4.18	2.81918e-05	0.000246473	hypothetical protein
XM_008034165.1	5.067	8.386	2.8336e-05	0.000247507	ribonuclease T2
XM_008035861.1	1.371	3.257	2.93984e-05	0.00025539	cytochrome P450
XM_008045545.1	1.179	4.129	2.97742e-05	0.000257995	acetyl-CoA synthetase-like protein
XM_008035816.1	2.29	11.129	2.9779e-05	0.000257995	NAD-dependent formate dehydrogenase
XM_008033952.1	1.141	4.633	3.00183e-05	0.000259834	hypothetical protein
XM_008041123.1	1.913	2.348	3.02864e-05	0.000261681	hypothetical protein
XM_008040117.1	1.335	6.541	3.06996e-05	0.000265012	hypothetical protein
XM_008036702.1	1.127	6.443	3.08955e-05	0.000266224	PLP-dependent transferase
XM_008047005.1	1.718	5.875	3.0946e-05	0.000266419	hypothetical protein
XM_008034260.1	1.421	3.338	3.09927e-05	0.000266581	hypothetical protein
XM_008035124.1	3.972	4.394	3.12461e-05	0.000268521	FMN-linked oxidoreductase
XM_008043226.1	1.416	9.3	3.17576e-05	0.00027194	synaptobrevin-like protein
XM_008039319.1	1.322	3.411	3.21247e-05	0.000274242	hypothetical protein
XM_008039418.1	1.76	3.591	3.29036e-05	0.000279628	hypothetical protein
XM_008046324.1	1.679	6.72	3.34807e-05	0.000283904	hypothetical protein
XM_008039429.1	1.439	2.923	3.37398e-05	0.000285848	hypothetical protein
XM_008036942.1	2.367	1.732	3.47517e-05	0.000294161	hypothetical protein
XM_008035220.1	2.57	4.423	3.50213e-05	0.000296182	haloacid dehalogenase
XM_008042904.1	2.006	2.754	3.61681e-05	0.000305073	hypothetical protein
XM_008042944.1	2.848	0.848	3.66905e-05	0.000308664	hypothetical protein
XM_008037515.1	1.622	2.66	3.67706e-05	0.000309066	hypothetical protein
XM_008033819.1	1.245	5.449	3.71789e-05	0.000312225	hypothetical protein
XM_008045727.1	1.564	6.504	3.75751e-05	0.000315	enoyl-CoA hydratase
XM_008046978.1	1.737	2.377	3.92139e-05	0.000327592	peroxisomal dehydratase
XM_008040020.1	1.699	5.592	4.02743e-05	0.000335281	hypothetical protein
XM_008043037.1	1.193	6.261	4.06897e-05	0.000337859	hypothetical protein
XM_008036588.1	1.445	2.947	4.08592e-05	0.000338679	MFS general substrate transporter
XM_008037551.1	1.11	6.199	4.2252e-05	0.000348841	Adaptor protein complex sigma subunit
XM_008044317.1	2.03	2.005	4.33482e-05	0.000357455	N-acetylhexosaminidase
XM_008038456.1	1.191	5.692	4.39262e-05	0.000361599	hypothetical protein
XM_008039490.1	1.141	4.81	4.59625e-05	0.000377066	hypothetical protein
XM_008044132.1	1.381	3.008	4.78991e-05	0.000391612	MFS general substrate transporter
XM_008039474.1	4.005	6.092	4.80445e-05	0.000392466	acetyl-CoA synthetase-like protein
XM_008038243.1	1.507	7.348	4.88022e-05	0.000396963	FAD/NAD-P-binding domain-containing protein
XM_008038394.1	1.077	6.474	4.96682e-05	0.000403665	mitochondrial 50S ribosomal protein L3
XM_008036181.1	1.632	9.339	5.00374e-05	0.000406321	hypothetical protein
XM_008041439.1	2.666	7.03	5.05681e-05	0.000410282	thioredoxin-like protein
XM_008035332.1	2.864	7.503	5.0667e-05	0.000410682	hypothetical protein
XM_008035353.1	1.17	5.491	5.08699e-05	0.000411686	cysteine synthase
XM_008046066.1	2.232	3.301	5.21333e-05	0.000420844	MFS general substrate transporter
XM_008035859.1	1.32	7.453	5.34186e-05	0.000429982	hypothetical protein
XM_008046316.1	2.083	2.915	5.34449e-05	0.000429982	nuclease Le1
XM_008035523.1	1.991	4.836	5.36885e-05	0.000431279	hypothetical protein
XM_008047370.1	1.232	7.662	5.43001e-05	0.000435765	hypothetical protein
XM_008039808.1	1.551	3.573	5.44423e-05	0.000436541	hypothetical protein
XM_008045787.1	1.387	6.749	5.45479e-05	0.000437022	hypothetical protein
XM_008045435.1	3.464	3.541	5.46728e-05	0.000437656	prepropeptide lignin peroxidase (LiP5),
XM_008037687.1	2.328	2.706	5.68076e-05	0.000453609	hypothetical protein
XM_008034769.1	1.356	5.945	5.72169e-05	0.000456496	MED6-domain-containing protein
XM_008042854.1	1.203	7.464	5.82756e-05	0.000464556	NADH dehydrogenase alpha subcomplex subunit 2
XM_008039244.1	2.885	9.682	5.89436e-05	0.000469491	hypothetical protein
XM_008038028.1	1.122	4.05	5.90407e-05	0.000469874	DUF1077-domain-containing protein
XM_008035700.1	1.133	4.811	6.01393e-05	0.00047822	hypothetical protein
XM_008039514.1	2.217	5.283	6.12203e-05	0.000486009	sulfite oxidase mitochondrial precursor
XM_008043588.1	2.247	5.809	6.30427e-05	0.000499235	hypothetical protein
XM_008044406.1	3.257	7.135	6.65952e-05	0.000524335	hypothetical protein
XM_008046758.1	1.132	6.571	6.77486e-05	0.000532541	hypothetical protein
XM_008040618.1	3.589	2.651	6.79247e-05	0.000533487	hypothetical protein
XM_008039536.1	1.138	3.952	6.827e-05	0.00053576	hypothetical protein
XM_008044641.1	1.157	5.675	6.97041e-05	0.000546567	hypothetical protein
XM_008037901.1	1.14	4.705	6.98684e-05	0.000547407	hypothetical protein
XM_008043197.1	2.042	7.495	7.34577e-05	0.000573653	oligopeptide transporter
XM_008035065.1	1.941	5.802	7.84216e-05	0.000609437	hypothetical protein
XM_008044209.1	1.094	5.326	7.85569e-05	0.000609523	RNA-binding domain-containing protein
XM_008035170.1	1.955	7.47	7.91827e-05	0.000612063	FYVE-domain-containing protein
XM_008038614.1	1.249	5.277	7.9192e-05	0.000612063	hypothetical protein
XM_008046938.1	4.069	1.001	7.92067e-05	0.000612063	NAD-P-binding protein
XM_008043164.1	1.101	6.856	8.22741e-05	0.000633722	transcription initiation factor IIA gamma subunit
XM_008040688.1	1.285	7.233	8.45741e-05	0.000649871	hypothetical protein
XM_008037951.1	1.088	6.9	8.54552e-05	0.000656115	hypothetical protein
XM_008034766.1	1.046	6.37	8.62934e-05	0.000661491	class III chitinase
XM_008046755.1	4.129	3.615	8.90365e-05	0.000680884	bifunctional P-450/NADPH-P450 reductase
XM_008044301.1	2.792	4.952	8.97761e-05	0.000685993	NAD-dependent formate dehydrogenase
XM_008035761.1	2.779	2.066	8.98816e-05	0.000686251	cytochrome P450
XM_008037361.1	1.161	7.735	9.18043e-05	0.000698705	NADH dehydrogenase Fe-S protein 8
XM_008042676.1	1.878	4.329	9.20287e-05	0.000699856	hypothetical protein
XM_008041505.1	1.555	2.912	9.24099e-05	0.000702198	SNF5-domain-containing protein
XM_008034632.1	1.145	4.724	9.29855e-05	0.000705755	MFS general substrate transporter
XM_008037235.1	1.165	5.842	9.50956e-05	0.000719752	cytochrome P450 monooxygenase pc-3
XM_008041811.1	3.205	10.946	9.86553e-05	0.00074261	cytochrome P450
XM_008047416.1	1.167	5.603	9.97688e-05	0.000749204	hypothetical protein
XM_008044307.1	3.345	1.893	0.000100372	0.000753143	hypothetical protein
XM_008040179.1	1.511	4.011	0.000101928	0.000763027	hypothetical protein
XM_008038007.1	1.54	2.24	0.000102774	0.000768163	hypothetical protein
XM_008044208.1	1.353	6.557	0.000104234	0.000777254	carboxylesterase from carbohydrate esterase
XM_008037938.1	1.083	6.347	0.000105835	0.000787963	carbon-nitrogen hydrolase
XM_008035028.1	1.555	9.227	0.000107673	0.000801025	hypothetical protein
XM_008039545.1	1.426	10.844	0.000111663	0.000828782	hypothetical protein
XM_008035145.1	1.066	5.704	0.000112753	0.000835573	peptidase S28
XM_008039984.1	3.076	7.476	0.000115734	0.000855685	heavy metal translocatin
XM_008043665.1	1.12	4.228	0.000116814	0.000862998	phosphopantothenate-cysteine ligase
XM_008044634.1	2.03	7.047	0.000117168	0.00086495	nucleotide-diphospho-sugar transferase
XM_008046140.1	1.172	6.086	0.000117306	0.000864985	DUF21-domain-containing protein
XM_008045187.1	1.034	6.746	0.000117488	0.000865311	capsular associated protein
XM_008039485.1	1.635	4.251	0.000120583	0.000885387	urease accessory protein UreG
XM_008040730.1	2.186	2.857	0.000121306	0.000889201	glycoside hydrolase family 18 protein
XM_008037473.1	1.067	4.183	0.000121381	0.000889201	Ribokinase-like protein
XM_008035616.1	1.138	5.655	0.000121623	0.000890293	alcohol oxidase-like protein
XM_008038242.1	1.086	6.53	0.000124325	0.000909379	AAA-domain-containing protein
XM_008038921.1	1.322	5.888	0.00012584	0.000919056	hypothetical protein
XM_008046980.1	1.871	4.209	0.000126952	0.000925764	peroxisomal dehydratase
XM_008045128.1	1.146	6.293	0.00012785	0.000930448	hypothetical protein
XM_008044006.1	3.592	4.038	0.000130291	0.000944363	hypothetical protein
XM_008036655.1	1.31	7.889	0.000133589	0.000965348	hypothetical protein
XM_008035667.1	1.088	5.065	0.000134313	0.000969115	acetolactate synthase
XM_008042440.1	1.691	4.399	0.000134595	0.000970422	sure-like protein
XM_008034606.1	2.248	5.927	0.000135958	0.000978777	hypothetical protein
XM_008040570.1	2.703	2.611	0.000138238	0.000994441	hypothetical protein
XM_008044774.1	1.748	3.342	0.000141866	0.00101596	hypothetical protein
XM_008040971.1	2.261	3.595	0.000143937	0.00103003	hypothetical protein
XM_008034079.1	2.045	4.821	0.000145747	0.00104065	hypothetical protein
XM_008033922.1	3.149	8.059	0.000146513	0.00104534	homeobox-domain-containing protein
XM_008039670.1	1.073	6.314	0.000147541	0.00105173	C-3 sterol dehydrogenase
XM_008040925.1	2.993	6.895	0.000151368	0.00107677	hypothetical protein
XM_008036051.1	1.228	5.743	0.000153234	0.00108923	hypothetical protein
XM_008038132.1	1.322	3.78	0.000153871	0.00109295	cyclic-AMP phosphodiesterase
XM_008038360.1	1.697	8.711	0.00015837	0.0011223	t-SNARE
XM_008041059.1	3.12	1.43	0.000161581	0.00114179	glycoside hydrolase
XM_008040432.1	1.255	7.877	0.000162813	0.0011488	hypothetical protein
XM_008042947.1	2.587	3.939	0.000163168	0.00115046	NAD-P-binding protein
XM_008034472.1	1.322	6.049	0.000163407	0.0011513	enoyl-CoA hydratase/carnithine racemase
XM_008038845.1	1.139	5.841	0.000164388	0.00115736	hypothetical protein
XM_008037315.1	2.36	1.111	0.000164668	0.00115793	PLC-like phosphodiesterase
XM_008041529.1	1.113	6.133	0.000165915	0.00116554	hypothetical protein
XM_008041698.1	3.131	0.589	0.0001671	0.00117176	hypothetical protein
XM_008034547.1	1.047	6.061	0.000167167	0.00117176	hypothetical protein
XM_008041229.1	1.158	3.879	0.000171033	0.0011971	aldehyde dehydrogenase
XM_008038622.1	3.552	0.15	0.000171859	0.00120201	2-nitropropane dioxygenase
XM_008039985.1	2.549	8.518	0.000174565	0.00121915	hypothetical protein
XM_008047031.1	1.171	4.792	0.00017517	0.0012216	Brix-domain-containing protein
XM_008039406.1	1.022	6.478	0.000176763	0.00123181	hypothetical protein
XM_008045170.1	1.16	7.205	0.000178389	0.00124134	hypothetical protein
XM_008039397.1	1.657	3.346	0.00017955	0.00124851	glutathione S-transferase C-terminal-like protein
XM_008042767.1	1.274	11.161	0.000180009	0.0012508	hypothetical protein
XM_008037822.1	1.031	6.986	0.000180795	0.00125444	hypothetical protein
XM_008034157.1	1.43	10.279	0.000181031	0.00125516	hypothetical protein
XM_008046840.1	1.31	4.238	0.000187018	0.00129293	hypothetical protein
XM_008038750.1	1.07	7.15	0.000188263	0.00129966	hypothetical protein
XM_008041390.1	1.278	6.795	0.000191485	0.00131906	NAD-P-binding protein
XM_008045476.1	1.067	4.599	0.000194108	0.00133521	hypothetical protein
XM_008043706.1	2.178	1.931	0.000200941	0.0013753	NAD-P-binding protein
XM_008044242.1	1.05	5.691	0.000205628	0.00140237	hypothetical protein
XM_008035173.1	1.328	6.76	0.000208345	0.00141486	porphobilinogen deaminase
XM_008046247.1	2.046	6.545	0.00020932	0.00142047	small oligopeptide transporter
XM_008041472.1	1.149	4.236	0.000217243	0.00146534	hypothetical protein
XM_008042458.1	1.136	5.785	0.000219266	0.00147646	Zn-dependent exopeptidase
XM_008039263.1	3.6	1.244	0.000220993	0.001486	terpenoid synthase
XM_008038995.1	1.34	7.794	0.000221657	0.00148734	general amino acid permease 1
XM_008043733.1	2.476	1.067	0.000237038	0.00157948	hypothetical protein
XM_008044039.1	1.563	2.056	0.000238075	0.00158529	GroES-like protein
XM_008035218.1	1.083	6.446	0.000241474	0.00160681	2,4-dienoyl-CoA reductase
XM_008043303.1	2.71	7.885	0.00024433	0.00162356	hypothetical protein
XM_008040998.1	1.09	7.665	0.000244669	0.00162468	DUF1692-domain-containing protein
XM_008042265.1	1.012	6.756	0.000245136	0.00162666	hypothetical protein
XM_008042327.1	1.047	4.016	0.00024627	0.00163104	hypothetical protein
XM_008042154.1	2.707	0.924	0.000246307	0.00163104	MFS general substrate transporter
XM_008034964.1	1.035	5.33	0.000249322	0.00164986	mitochondrial import inner membrane translocase subunit tim10
XM_008035744.1	3.197	7.762	0.000251783	0.00166385	acetyl xylan esterase
XM_008039622.1	1.318	3.373	0.000252663	0.00166852	hypothetical protein
XM_008041040.1	1.309	8.592	0.000255793	0.00168686	NAD-P-binding protein
XM_008041249.1	3.047	6.181	0.00025788	0.00169712	hypothetical protein
XM_008037592.1	2.307	7.271	0.000267895	0.00176061	DUF689-domain-containing protein
XM_008044193.1	1.823	9.584	0.000268814	0.00176544	seven-hairpin glycosidase
XM_008035344.1	1.576	6.828	0.000269557	0.00176911	hypothetical protein
XM_008040745.1	1.053	4.624	0.000272087	0.00178326	dihydroorotate dehydrogenase
XM_008044011.1	1.66	5.381	0.000274717	0.00179927	hypothetical protein
XM_008040906.1	1.046	6.826	0.000275995	0.00180641	hypothetical protein
XM_008045801.1	1.102	4.544	0.000277429	0.00181183	hypothetical protein
XM_008035040.1	1.436	6.509	0.000286735	0.00186777	cytochrome P450 sterol C22-desaturase
XM_008038846.1	1.311	3.457	0.000287177	0.00186938	kinase-like protein
XM_008041018.1	2.867	8.059	0.00028822	0.00187363	calcium/proton exchanger
XM_008044141.1	1.038	4.001	0.000288628	0.00187373	MFS general substrate transporter
XM_008039669.1	1.087	6.684	0.000289823	0.00188022	hypothetical protein
XM_008043483.1	1.142	7.635	0.000290426	0.00188286	cyclophilin
XM_008033543.1	1.469	6.075	0.000291247	0.0018869	cytochrome P450
XM_008042474.1	1.232	3.33	0.000295143	0.00190642	hypothetical protein
XM_008040021.1	1.854	9.303	0.000305356	0.00196371	hypothetical protein
XM_008036579.1	1.677	1.638	0.000306003	0.00196654	hypothetical protein
XM_008036487.1	2.347	5.389	0.000311354	0.00199691	hypothetical protein
XM_008037783.1	3.339	6.563	0.000312188	0.00199959	hypothetical protein
XM_008035125.1	1.25	3.581	0.000318165	0.00203108	FAD dependent oxidoreductase
XM_008041394.1	1.611	3.621	0.000323461	0.00205804	cytochrome P450
XM_008040118.1	1.244	5.417	0.000323896	0.00205944	hypothetical protein
XM_008041520.1	1.345	8.577	0.000324913	0.00206453	glutathione peroxidase
XM_008036978.1	3.843	5.675	0.000337166	0.00213531	phosphatases II
XM_008038118.1	1.133	4.28	0.000344808	0.00218082	hypothetical protein
XM_008033585.1	1.476	5.963	0.000345431	0.00218332	G-alpha-domain-containing protein
XM_008035568.1	3.08	1.798	0.000351838	0.00221943	cellulose-growth-specific protein
XM_008038857.1	1.773	5.939	0.000353802	0.00223035	hypothetical protein
XM_008046274.1	3.556	10.681	0.000354319	0.00223214	hypothetical protein
XM_008041801.1	1.22	4.009	0.000355387	0.0022374	hypothetical protein
XM_008038655.1	1.145	6.253	0.000366242	0.00229224	hypothetical protein
XM_008036069.1	5.549	8.906	0.000370315	0.00231357	NADH:flavin oxidoreductase/NADH oxidase
XM_008044032.1	1.76	1.862	0.000370384	0.00231357	glutathione S-transferase
XM_008040954.1	1.256	5.61	0.000371095	0.0023165	alcohol dehydrogenase
XM_008036410.1	1.309	3.759	0.000373257	0.00232848	hypothetical protein
XM_008043304.1	1.259	7.195	0.000381412	0.0023713	hypothetical protein
XM_008038625.1	2.865	7.121	0.000381606	0.0023713	Extradiol aromatic ring-opening dioxygenase
XM_008033662.1	1.4	5.629	0.000383833	0.00238359	hypothetical protein
XM_008034803.1	1.2	7.068	0.000385169	0.00239034	peroxisome membrane protein
XM_008034268.1	1.014	6.404	0.000387371	0.0024009	methylmalonate-semialdehyde dehydrogenase
XM_008039809.1	1.419	5.094	0.00039481	0.00244227	hypothetical protein
XM_008042891.1	1.541	5.367	0.000397581	0.0024556	oligopeptide transporter
XM_008046619.1	1.267	5.547	0.000403861	0.00248862	hypothetical protein
XM_008043553.1	2.183	2.797	0.000405921	0.0024997	hypothetical protein
XM_008037390.1	1.001	5.73	0.000408734	0.00251232	Clavaminate synthase-like protein
XM_008034573.1	1.34	7.847	0.000408756	0.00251232	WD40 repeat-like protein
XM_008037544.1	1.008	5.963	0.000418551	0.00256573	DnaJ-domain-containing protein
XM_008040947.1	1.128	5.94	0.000418786	0.00256573	Metallo-dependent phosphatase
XM_008047078.1	2.06	4.353	0.000419237	0.00256581	acid phosphatase/Vanadium-dependent haloperoxidase
XM_008041312.1	1.027	5.899	0.000419602	0.00256581	kinase-like protein
XM_008039231.1	5.12	1.937	0.000420522	0.0025698	HET-domain-containing protein
XM_008041522.1	1.336	2.83	0.000427374	0.00260834	NAD-P-binding protein
XM_008045113.1	1.072	6.94	0.000430858	0.00262459	Aldo/keto reductase
XM_008045946.1	1.838	6.147	0.000431439	0.00262646	alpha-1,2-mannosyltransferase
XM_008041436.1	1.128	6.205	0.000433867	0.00263622	DUF427-domain-containing protein
XM_008045533.1	1.244	8.238	0.000436007	0.00264586	DUF125-domain-containing protein
XM_008039090.1	1.699	11.951	0.000439333	0.00265943	hypothetical protein
XM_008037646.1	1.047	7.28	0.000444385	0.0026848	cytochrome b5
XM_008035135.1	1.374	9.055	0.000448772	0.00270789	Pkinase-domain-containing protein
XM_008037056.1	1.01	4.986	0.000451599	0.00272152	hypothetical protein
XM_008036106.1	1.015	5.454	0.00045813	0.00275568	Yip1-domain-containing protein
XM_008039624.1	1.487	2.79	0.000464707	0.00278752	hypothetical protein
XM_008046440.1	2.01	11.814	0.000482478	0.00288584	hypothetical protein
XM_008033803.1	1.416	2.079	0.000490965	0.00292928	alpha/beta-hydrolase
XM_008034812.1	3.442	3.965	0.000494567	0.00294894	NAD-P-binding protein
XM_008040467.1	1.032	7.478	0.000505793	0.00300838	alpha/beta-hydrolase
XM_008043432.1	1.014	4.101	0.000506333	0.00300956	hypothetical protein
XM_008033602.1	1.054	7.857	0.000506618	0.00300956	thioredoxin-like protein
XM_008038540.1	1.041	3.864	0.000510031	0.00302608	protein serine/threonine phosphatase 2C
XM_008038512.1	1.029	5.722	0.000518612	0.00306749	hypothetical protein
XM_008043488.1	1.041	4.868	0.000525278	0.00309927	composite domain of metallo-dependent hydrolase
XM_008040016.1	1.273	4.404	0.000530787	0.00312984	hypothetical protein
XM_008046130.1	1.66	1.796	0.000532492	0.00313797	acetyl-CoA synthetase-like protein
XM_008034124.1	1.242	2.968	0.000534251	0.00314493	hypothetical protein
XM_008037468.1	1.048	4.298	0.000540512	0.00317547	cytochrome P450
XM_008038532.1	1.386	8.449	0.000550567	0.00322269	dihydrodipicolinate synthetase
XM_008041113.1	1.238	3.44	0.000559531	0.00326916	hypothetical protein
XM_008046151.1	1.309	8.453	0.000562437	0.00328189	glycoside hydrolase
XM_008038345.1	3.117	4.791	0.000564622	0.00328688	hypothetical protein
XM_008041764.1	1.101	8.355	0.000573604	0.00333108	succinate dehydrogenase cytochrome b560 subunit
XM_008044010.1	1.189	5.063	0.00057537	0.00333931	hypothetical protein
XM_008045020.1	1.545	6.181	0.00057782	0.00334952	kinase-like protein
XM_008036111.1	1.262	6.755	0.000581395	0.00336662	hypothetical protein
XM_008036385.1	1.666	5.39	0.000583296	0.00337101	hypothetical protein
XM_008033988.1	1.181	3.587	0.000591202	0.00340848	hypothetical protein
XM_008044296.1	1.039	5.994	0.000594521	0.0034235	HCNGP-domain-containing protein
XM_008038855.1	3.532	4.976	0.000599999	0.0034509	GroES-like protein
XM_008040190.1	4.657	5.285	0.000608138	0.00348515	hypothetical protein
XM_008040659.1	1.009	6.168	0.00061989	0.00354191	hypothetical protein
XM_008044257.1	1.142	3.626	0.000623538	0.00355851	DUF1295-domain-containing protein
XM_008043234.1	1.199	4.374	0.000632396	0.00360262	urea transporter
XM_008036657.1	1.034	6.539	0.000633619	0.0036039	hypothetical protein
XM_008041545.1	1.013	3.776	0.000638963	0.00362429	Yip1-domain-containing protein
XM_008044674.1	1.319	2.63	0.000646912	0.00366137	hypothetical protein
XM_008044862.1	1.291	4.31	0.000651596	0.00368353	AAT-domain-containing protein
XM_008034372.1	3.484	2.738	0.000660163	0.00372757	hypothetical protein
XM_008041414.1	1.019	6.485	0.000681632	0.00383974	cyclophilin-like protein
XM_008037801.1	1.12	4.329	0.00069366	0.00390061	hypothetical protein
XM_008041706.1	1.271	7.995	0.000698464	0.00391843	iron permease
XM_008045060.1	3.487	10.03	0.00071777	0.00400097	phenylalanine ammonia-lyase
XM_008035895.1	2.814	7.771	0.000718909	0.00400499	H+/nucleoside cotransporter
XM_008039910.1	1.63	4.952	0.000743463	0.00411858	general substrate transporter
XM_008037129.1	1.23	8.054	0.000750731	0.00415329	Six-hairpin glycosidase
XM_008040213.1	4.593	5.658	0.000761649	0.00420351	hypothetical protein
XM_008043959.1	1.248	7.216	0.000762002	0.00420351	myo-inositol oxygenase
XM_008037488.1	1.27	5.307	0.000767678	0.00422433	ARF/SAR
XM_008041558.1	3.112	8.71	0.000780404	0.00427793	hypothetical protein
XM_008037694.1	1.061	5.539	0.000781144	0.00427938	hypothetical protein
XM_008036089.1	1.097	9.068	0.000799705	0.00436874	ARF/SAR
XM_008040714.1	1.191	6.969	0.000806772	0.00439982	mitochondrial import inner membrane translocase subunit tim23
XM_008044890.1	1.806	0.947	0.00080834	0.00440336	hypothetical protein
XM_008036163.1	2.845	2.609	0.000811711	0.00441921	UDP-Glycosyltransferase/glycogen phosphorylase
XM_008038711.1	1.298	3.826	0.000814455	0.00443163	5'/3'-nucleotidase sure
XM_008037616.1	1.053	8.737	0.000823906	0.00447544	hypothetical protein
XM_008040014.1	1.048	6.877	0.000832622	0.00451766	Shr3 amino acid permease chaperone
XM_008034261.1	1.298	4.675	0.000837645	0.00453977	palmitoyltransferase PFA4
XM_008034136.1	1.54	5.288	0.000838889	0.00454394	hypothetical protein
XM_008036341.1	1.315	5.912	0.000853031	0.00461276	hypothetical protein
XM_008039007.1	1.223	3.737	0.000853038	0.00461276	hypothetical protein
XM_008041389.1	3.221	5.861	0.000859189	0.00463817	homoserine O-acetyltransferase
XM_008043222.1	1.033	4.723	0.000871812	0.00469309	hypothetical protein
XM_008033608.1	2.049	6.045	0.000875576	0.00470694	glutaredoxin
XM_008036645.1	2.644	5.409	0.000888623	0.00477019	riboflavin kinase
XM_008039531.1	1.231	3.039	0.000890123	0.00477556	mitochondrial carrier
XM_008043639.1	2.182	7.281	0.000895337	0.00479816	cytochrome P450
XM_008033699.1	1.619	2.058	0.000910663	0.00486398	hypothetical protein
XM_008033629.1	1.062	8.754	0.000913659	0.00487454	DUF1754-domain-containing protein
XM_008040933.1	2.233	3.045	0.000922589	0.00491398	hypothetical protein
XM_008033547.1	3.102	7.79	0.000952925	0.00505868	hypothetical protein
XM_008038035.1	1.2	2.804	0.000984965	0.00521433	hypothetical protein
XM_008036599.1	1.397	2.53	0.00103846	0.00545236	DEAD-domain-containing protein
XM_008035386.1	1.431	7.353	0.00104287	0.00546952	ATP-sulfurylase
XM_008037981.1	1.079	3.187	0.00104933	0.0055004	DEAD-domain-containing protein
XM_008034730.1	1.201	2.907	0.0010537	0.00552026	hypothetical protein
XM_008040931.1	1.72	8.982	0.00106161	0.00554958	G-protein alpha subunit
XM_008041450.1	2.755	3.742	0.00108829	0.00565511	GroES-like protein
XM_008040136.1	1.025	4.804	0.00109203	0.00566839	glutaredoxin
XM_008044754.1	1.008	7.59	0.00110465	0.00573076	hypothetical protein
XM_008033924.1	1.244	6.094	0.00112201	0.00580513	hypothetical protein
XM_008044516.1	1.703	1.974	0.0011251	0.00581746	NAD-P-binding protein
XM_008037541.1	1.587	10.94	0.00115402	0.00592912	protein disulfide isomerase
XM_008045538.1	1.113	4.44	0.00116286	0.00596493	hypothetical protein
XM_008044326.1	1.531	1.953	0.00117459	0.00601222	hypothetical protein
XM_008045902.1	1.157	3.081	0.00118508	0.00605223	hypothetical protein
XM_008038829.1	2.116	7.272	0.00118535	0.00605223	hypothetical protein
XM_008040061.1	1.085	3.388	0.00118702	0.00605645	lipid phosphate phosphatase 1
XM_008036421.1	2.203	3.098	0.001192	0.00607216	hypothetical protein
XM_008038844.1	1.927	0.678	0.0012237	0.00621052	NAD-P-binding protein
XM_008036534.1	2.921	5.38	0.00126734	0.00641416	NAD-P-binding protein
XM_008036757.1	1.082	7.231	0.00126784	0.00641416	thioredoxin-domain-containing protein
XM_008041559.1	2.815	8.233	0.00126976	0.00642051	hypothetical protein
XM_008040693.1	1.097	6.305	0.0012725	0.00642758	hypothetical protein
XM_008042472.1	1.893	6.161	0.00128471	0.00648239	MFS general substrate transporter
XM_008035974.1	1.544	1.606	0.00130341	0.00654917	hypothetical protein
XM_008042838.1	2.111	5.439	0.00136699	0.00682215	hypothetical protein
XM_008038830.1	2.461	3.663	0.0013775	0.00686004	hypothetical protein
XM_008043571.1	1.719	4.609	0.00137799	0.00686004	cytochrome P450
XM_008036610.1	2.945	4.236	0.00142541	0.00707318	Pkinase-domain-containing protein
XM_008047412.1	1.003	3.449	0.00142843	0.0070808	hypothetical protein
XM_008036371.1	1.417	1.681	0.00147717	0.00728849	hypothetical protein
XM_008037334.1	1.538	4.824	0.00150933	0.00742422	phosphoadenylyl-sulfate reductase
XM_008037652.1	1.501	2.409	0.0015115	0.00743107	cytochrome P450
XM_008042789.1	1.081	7.024	0.00154124	0.00755021	hypothetical protein
XM_008046486.1	3.042	5.716	0.00157747	0.00769229	hypothetical protein
XM_008034943.1	1.561	6.433	0.00159662	0.00776441	branched-chain amino acid aminotransferase II
XM_008039194.1	2.196	6.116	0.00164093	0.0079291	cytochrome P450
XM_008035435.1	1.069	9.843	0.00164527	0.00794207	hypothetical protein
XM_008038253.1	2.259	3.976	0.00168035	0.00808287	amino acid transporter
XM_008041869.1	1.132	7.77	0.00172338	0.00825674	ras-domain-containing protein
XM_008041791.1	2.416	2.933	0.00173413	0.00829819	hypothetical protein
XM_008043194.1	1.146	4.04	0.00173464	0.00829819	hypothetical protein
XM_008043953.1	1.192	2.688	0.00176186	0.00840745	DNA glycosylase
XM_008046026.1	2.425	2.509	0.0017682	0.00842928	hypothetical protein
XM_008035155.1	1.329	2.765	0.00177884	0.00847161	hypothetical protein
XM_008041544.1	1.499	6.558	0.00178141	0.0084796	hypothetical protein
XM_008042860.1	2.324	2.909	0.00184785	0.00876541	glutathione S-transferase C-terminal-like protein
XM_008040189.1	3.931	2.429	0.00185708	0.0088048	hypothetical protein
XM_008041449.1	2.181	5.214	0.00187353	0.00886962	homogentisate 1,2-dioxygenase
XM_008035702.1	2.86	7.153	0.00193568	0.00911145	hypothetical protein
XM_008036699.1	1.651	7.237	0.00198147	0.00930252	hypothetical protein
XM_008036690.1	1.82	8.957	0.00199324	0.00934204	hypothetical protein
XM_008041310.1	4.95	2.7	0.00203939	0.0095205	hypothetical protein
XM_008035792.1	1.29	2.064	0.00204067	0.0095205	hypothetical protein
XM_008034740.1	2.94	8.532	0.00205691	0.00957228	Clavaminate synthase-like protein
XM_008047651.1	1.148	7.849	0.00206567	0.00960372	small GTPase-binding protein
XM_008038604.1	3.785	4.26	0.00206694	0.00960497	hypothetical protein
XM_008046675.1	1.353	4.784	0.00210485	0.0097554	hypothetical protein
XM_008045587.1	3.006	4.438	0.00210604	0.0097554	lignin peroxidase VLG1 precursor white-rot fungus (LiP9),
XM_008035887.1	1.05	6.551	0.00212467	0.00981611	UPF0041-domain-containing protein
XM_008041771.1	1.425	5.597	0.00213073	0.00983934	hypothetical protein
XM_008033682.1	1.062	6.342	0.00220154	0.0101165	peroxisomal biogenesis factor 11
XM_008033702.1	1.053	7.685	0.00220237	0.0101165	hypothetical protein
XM_008045237.1	1.016	4.346	0.00220557	0.0101264	hypothetical protein
XM_008034384.1	1.423	5.971	0.00222923	0.0102106	hypothetical protein
XM_008039013.1	1.032	3.619	0.00226037	0.0103334	hypothetical protein
XM_008034689.1	1.298	5.279	0.00228239	0.0104242	glycoside hydrolase
XM_008044360.1	1.49	2.236	0.00231046	0.0105323	hypothetical protein
XM_008039410.1	4.333	3.815	0.00231158	0.0105324	hypothetical protein
XM_008036116.1	1.257	7.803	0.00234501	0.0106492	hypothetical protein
XM_008040634.1	1.159	3.57	0.00243377	0.0109986	hypothetical protein
XM_008033618.1	1.092	6.089	0.00244039	0.0110145	hypothetical protein
XM_008034037.1	3.186	1.746	0.00244439	0.0110222	hypothetical protein
XM_008036464.1	2.416	5.248	0.0024721	0.0111314	acetyl xylan esterase
XM_008043459.1	1.159	7.579	0.00251048	0.0112619	ribose 5-phosphate isomerase
XM_008036734.1	1.588	3.896	0.00252257	0.0113003	hypothetical protein
XM_008038670.1	1.15	7.29	0.00253188	0.0113284	hypothetical protein
XM_008038566.1	2.584	5.881	0.00255803	0.0114164	phosphatases II
XM_008037621.1	1.132	7.934	0.00258646	0.0115272	hypothetical protein
XM_008034510.1	1.105	4.493	0.0025957	0.011563	hypothetical protein
XM_008038542.1	1.949	7.009	0.00260907	0.0116118	MFS amino acid permease
XM_008045950.1	1.25	4.336	0.00264691	0.0117602	hypothetical protein
XM_008034905.1	1.013	3.581	0.00265694	0.0117974	hypothetical protein
XM_008035636.1	1.086	5.675	0.00266559	0.0118303	hypothetical protein
XM_008041353.1	1.301	2.109	0.00268072	0.011881	CoA-transferase family III
XM_008040616.1	1.915	7.623	0.0026826	0.0118838	2-nitropropane dioxygenase
XM_008037371.1	1.271	2.676	0.00272077	0.0120196	hypothetical protein
XM_008037104.1	1.342	3.353	0.0027225	0.0120216	Xanthine/uracil permease
XM_008036521.1	1.148	4.037	0.00275081	0.0121355	hypothetical protein
XM_008033805.1	3.852	7.647	0.00284112	0.0125051	hypothetical protein
XM_008044860.1	1.057	4.294	0.00291523	0.0127769	CoA-transferase family III
XM_008046827.1	2.965	1.297	0.00299329	0.0130609	alpha/beta-hydrolase
XM_008042630.1	1.019	3.503	0.00321078	0.0138834	Aldo/keto reductase
XM_008043083.1	1.451	1.851	0.00321435	0.0138864	CyP450 monooxygenase
XM_008034635.1	1.551	3.45	0.00323262	0.0139401	hypothetical protein
XM_008042471.1	1.029	8.694	0.00326471	0.0140532	STE3-domain-containing protein
XM_008035372.1	1.472	4.353	0.0032942	0.0141547	hypothetical protein
XM_008036733.1	1.052	2.99	0.00331444	0.0142289	NAD-P-binding protein
XM_008044267.1	5.332	4.833	0.00332708	0.0142576	hypothetical protein
XM_008037284.1	1.001	4.726	0.00343988	0.0146689	hypothetical protein
XM_008038569.1	2.228	5.643	0.00346172	0.0147436	Metallo-dependent phosphatase
XM_008047297.1	1.074	5.999	0.00348313	0.0148269	PAP2-domain-containing protein
XM_008044756.1	1.187	5.355	0.00366096	0.015433	hypothetical protein
XM_008037816.1	1.29	9.547	0.00368207	0.0155016	tetraspanin
XM_008036251.1	1.083	3.8	0.00370268	0.0155678	6-phosphogluconate dehydrogenase C-terminal domain-like protein
XM_008040595.1	3.489	5.978	0.00373065	0.0156717	P-loop containing nucleoside triphosphate hydrolase protein
XM_008038371.1	1.09	7.523	0.00383735	0.0160416	3-oxoacid CoA-transferase
XM_008034202.1	1.501	3.766	0.00389217	0.016194	general amidase
XM_008041475.1	1.906	0.521	0.0039157	0.0162707	aquaporin-like protein
XM_008035038.1	1.418	7.378	0.0040744	0.0168498	hypothetical protein
XM_008040569.1	1.059	2.664	0.00409487	0.0168834	P-loop containing nucleoside triphosphate hydrolase protein
XM_008037343.1	4.183	7.912	0.00425428	0.017418	alpha/beta-hydrolase
XM_008043292.1	1.837	1.68	0.00425543	0.017418	Phosphoenolpyruvate/pyruvate domain-containing protein
XM_008045887.1	1.681	7.425	0.00428016	0.0174819	hypothetical protein
XM_008036112.1	1.446	5.823	0.00428808	0.0174993	hypothetical protein
XM_008038306.1	1.486	7.589	0.00431092	0.0175775	hypothetical protein
XM_008034709.1	3.762	5.969	0.004357	0.0177352	acetyl-CoA synthetase-like protein
XM_008034557.1	1.752	2.143	0.00438767	0.0178298	hypothetical protein
XM_008045109.1	1.065	2.891	0.00440143	0.0178705	HET-domain-containing protein
XM_008036603.1	1.053	5.262	0.00441894	0.0179265	hypothetical protein
XM_008035773.1	1.428	5.503	0.00448294	0.0181247	hypothetical protein
XM_008037607.1	1.16	4.575	0.00458623	0.0184411	hypothetical protein
XM_008036663.1	1.321	5.397	0.00467144	0.0187131	hypothetical protein
XM_008045763.1	1.084	4.959	0.00469945	0.0188174	hypothetical protein
XM_008037228.1	2.215	8.5	0.00478488	0.0191196	glycosyltransferase family 2 protein
XM_008037432.1	1.251	1.885	0.00494726	0.01967	Metalloprotease
XM_008039489.1	2.08	0.308	0.00497081	0.0197472	hypothetical protein
XM_008037091.1	2.686	7.278	0.00500631	0.0198471	hypothetical protein
XM_008044994.1	1.068	4.625	0.00506093	0.0200222	hypothetical protein
XM_008037767.1	1.665	6.174	0.00513224	0.0202792	hypothetical protein
XM_008039746.1	1.146	7.715	0.00516468	0.0203906	VAMP-associated protein
XM_008035643.1	1.386	1.707	0.00517527	0.0203988	hypothetical protein
XM_008038686.1	2.377	8.622	0.00546994	0.021393	ylMBF1
XM_008045938.1	1.328	9.352	0.00548718	0.021443	FAD/NAD-P-binding domain-containing protein
XM_008040307.1	1.812	6.218	0.00552947	0.0215642	lipase
XM_008045859.1	1.445	6.693	0.00569713	0.0221383	hypothetical protein
XM_008040203.1	1.307	2.787	0.00579818	0.0224659	hypothetical protein
XM_008034978.1	2.387	4.077	0.00589222	0.0227719	cytochrome P450
XM_008043075.1	1.456	1.606	0.00599586	0.0230918	hypothetical protein
XM_008035149.1	1.415	8.158	0.00606318	0.0232949	hypothetical protein
XM_008035873.1	1.021	2.982	0.00609755	0.0234081	golgi SNAP receptor complex member bos1
XM_008037626.1	1.93	8.854	0.00629304	0.0240622	hypothetical protein
XM_008043462.1	1.126	7.245	0.00636731	0.0242977	hypothetical protein
XM_008042282.1	2.628	5.765	0.00637353	0.0243113	NADH:flavin oxidoreductase/NADH oxidase
XM_008047314.1	1.145	2.233	0.0063908	0.0243486	hypothetical protein
XM_008046273.1	3.557	3.163	0.00641059	0.0244143	O-acetylhomoserine ami
XM_008038409.1	1.062	2.796	0.00653254	0.0247971	guanine deaminase
XM_008035652.1	1.223	2.017	0.0065344	0.0247971	UDP-Glycosyltransferase/glycogen phosphorylase
XM_008040757.1	1.599	7.766	0.00657649	0.0248878	acetyl-CoA acetyl transferase
XM_008043045.1	1.083	4.881	0.00658945	0.024927	CyP450 monooxygenase
XM_008046529.1	1.508	1.574	0.00666772	0.0251576	hypothetical protein
XM_008037916.1	2.523	8.309	0.00668969	0.0252166	O-methyltransferase family 3 protein
XM_008035199.1	1.404	5.02	0.00669837	0.0252295	aldehyde dehydrogenase
XM_008034270.1	1.073	8.226	0.0067112	0.0252649	hypothetical protein
XM_008040577.1	1.505	5.291	0.00675751	0.0253824	carnitine acetyl transferase
XM_008034554.1	1.809	3.326	0.00678547	0.0254674	hypothetical protein
XM_008041632.1	1.232	2.539	0.00687479	0.025712	MFS polyamine transporter
XM_008037790.1	1.376	2.193	0.00689633	0.0257524	FAD/NAD-P-binding domain-containing protein
XM_008033850.1	1.149	5.135	0.00696463	0.025967	hypothetical protein
XM_008043951.1	2.215	3.606	0.007002	0.0260759	hypothetical protein
XM_008040652.1	1.543	1.214	0.00703854	0.0261712	WD40 repeat-like protein
XM_008038911.1	1.44	7.616	0.00713729	0.0264972	hypothetical protein
XM_008036205.1	2.602	4.1	0.00729188	0.026998	hypothetical protein
XM_008036367.1	1.738	0.551	0.00735397	0.027144	Di-copper centre-containing protein
XM_008038109.1	1.402	8.191	0.00753298	0.0277193	hypothetical protein
XM_008041487.1	1.162	2.121	0.00757376	0.0278266	hypothetical protein
XM_008039941.1	1.047	8.858	0.00775196	0.0283725	mitochondrial carrier protein
XM_008035299.1	1.069	6.357	0.00777466	0.0284339	MFS general substrate transporter
XM_008038244.1	1.615	7.422	0.00777982	0.0284419	Pkinase-domain-containing protein
XM_008038026.1	1.024	7.14	0.00789313	0.0287902	glutathione-disulfide reductase
XM_008046964.1	1.496	1.51	0.00790935	0.0288165	cytochrome P450
XM_008034708.1	1.74	6.437	0.00797746	0.0290095	hypothetical protein
XM_008037765.1	1.381	4.612	0.00802598	0.0291527	hypothetical protein
XM_008033765.1	2.244	8.431	0.00813103	0.0294896	hypothetical protein
XM_008040146.1	1.144	2.671	0.00814728	0.0295265	hypothetical protein
XM_008045542.1	1.007	3.114	0.00826181	0.0298397	hypothetical protein
XM_008036725.1	1.247	1.706	0.00837868	0.0301368	hypothetical protein
XM_008044665.1	1.373	2.34	0.00845709	0.0303333	hypothetical protein
XM_008044963.1	1.23	5.757	0.00847457	0.0303677	PLP-dependent transferase
XM_008040644.1	1.83	1.976	0.00852087	0.0304653	hypothetical protein
XM_008038671.1	1.93	7.517	0.00859492	0.0306957	sorbose reductase sou1
XM_008042326.1	1.282	1.74	0.00862436	0.0307817	hypothetical protein
XM_008043909.1	1.556	0.674	0.00862544	0.0307817	glyoxal oxidase precursor
XM_008039840.1	1.42	7.446	0.00879825	0.0312471	hypothetical protein
XM_008042622.1	1.342	7.271	0.00882467	0.0313178	hypothetical protein
XM_008035689.1	1.934	4.928	0.00884742	0.0313869	lignin peroxidase isozyme (LiP1),
XM_008046648.1	1.077	4.25	0.00905161	0.0319574	phosphatases II
XM_008040155.1	2.031	3.867	0.00926994	0.0325962	hypothetical protein
XM_008035426.1	1.095	6.687	0.00931547	0.0327443	hypothetical protein
XM_008037153.1	1.03	4.866	0.00932033	0.0327493	UBC-like protein
XM_008042271.1	1.22	2.016	0.00936175	0.0328707	acyl-CoA oxidase
XM_008038155.1	1.502	1.461	0.00944913	0.0331048	hypothetical protein
XM_008038105.1	1.695	1.821	0.00953493	0.0333735	hypothetical protein
XM_008036407.1	1.537	1.471	0.00968201	0.0337323	hypothetical protein
XM_008038580.1	1.225	3.772	0.00968458	0.0337323	Aldo/keto reductase
XM_008040057.1	1.559	5.159	0.00987156	0.0342715	aspartic proteinase precursor
XM_008044199.1	2.508	4.307	0.00991382	0.0343684	hypothetical protein
XM_008037406.1	2.813	3.084	0.00992339	0.0343891	hypothetical protein
XM_008043107.1	1.309	2.481	0.0100176	0.0346154	propionyl-CoA carboxylase
XM_008046200.1	1.183	4.339	0.0103466	0.0354582	alcohol oxidase
XM_008037232.1	1.029	4.715	0.0106082	0.0361513	cytochrome P450 monooxygenase pc-3
XM_008034647.1	1.044	4.943	0.0106092	0.0361513	carbon-nitrogen hydrolase
XM_008043650.1	1.275	1.367	0.0106439	0.0362437	high affinity methionine permease
XM_008034748.1	1.814	5.125	0.0106623	0.0362933	hypothetical protein
XM_008040977.1	1.086	4.889	0.0108197	0.0366989	SH3-domain-containing protein
XM_008036486.1	2.376	3.477	0.0109965	0.0372201	hypothetical protein
XM_008039119.1	1.214	7.195	0.0110955	0.0375116	hypothetical protein
XM_008038607.1	1.713	6.701	0.011305	0.0380754	hypothetical protein
XM_008045276.1	1.548	1.728	0.0113497	0.0381722	PAP2-domain-containing protein
XM_008043587.1	1.415	3.36	0.0114601	0.0384897	hypothetical protein
XM_008047003.1	1.201	5.336	0.0115851	0.0388593	hypothetical protein
XM_008045184.1	1.286	5.53	0.0116506	0.0390609	hypothetical protein
XM_008046688.1	1.685	1.314	0.0116887	0.039175	hypothetical protein
XM_008034860.1	1.143	4.794	0.0117253	0.0392427	hypothetical protein
XM_008038777.1	1.018	5.615	0.0118999	0.0396747	FAM96B protein
XM_008037582.1	1.254	5.677	0.0121119	0.0402832	ankyrin
XM_008047549.1	1.36	3.362	0.0121296	0.0403282	hypothetical protein
XM_008034741.1	1.013	5.587	0.0123822	0.0410527	hypothetical protein
XM_008037368.1	1.056	3.118	0.0123904	0.0410527	hypothetical protein
XM_008045513.1	2.832	6.784	0.012484	0.0413202	NAD-P-binding protein
XM_008034885.1	1.673	10.303	0.0126665	0.0418663	ubiquitin
XM_008038275.1	1.453	3.192	0.0130146	0.0428027	FAD/NAD-P-binding domain-containing protein
XM_008035546.1	1.404	2.863	0.0130289	0.0428276	hypothetical protein
XM_008035318.1	1.083	5.383	0.0131752	0.043205	hypothetical protein
XM_008035790.1	1.482	5.041	0.0134213	0.0437424	Aldo/keto reductase
XM_008039206.1	1.042	2.266	0.0135315	0.0440094	hypothetical protein
XM_008044961.1	1.572	5.316	0.0139348	0.045033	hypothetical protein
XM_008033724.1	1.322	5.882	0.0140888	0.0454696	HIRA-interacting protein 5
XM_008046896.1	1.152	1.646	0.0141642	0.0456822	hypothetical protein
XM_008039379.1	1.327	7.205	0.0145281	0.0466358	hypothetical protein
XM_008037027.1	1.548	4.98	0.0146024	0.0468117	hypothetical protein
XM_008041007.1	1.66	7.372	0.0146806	0.0470153	cytochrome-c from the OXPHOS pathway
XM_008036382.1	1.324	1.617	0.0152414	0.0485031	hypothetical protein
XM_008044089.1	1.942	7.376	0.0152555	0.0485319	acetyl-CoA synthetase-like protein
XM_008035419.1	1.014	3.225	0.015345	0.0487831	NAD-P-binding protein
XM_008036952.1	1.717	1.833	0.0153661	0.0488188	cyclopropane fatty acid synthase
XM_008041490.1	1.541	0.866	0.01576	0.0497897	hypothetical protein
XM_008036924.1	1.29	1.539	0.0157741	0.0498178	hypothetical protein
XM_008033653.1	1.602	7.625	0.0157922	0.0498528	hypothetical protein
