# Supplementary material for: Aerobic H2 production related to formate metabolism in white-rot fungi
Source: Front Fungal Biol. 2023 Jun 27;4:1201889. doi: 10.3389/ffunb.2023.1201889 (PMC10512323; doi:10.3389/ffunb.2023.1201889)
Supplement: Supplementary file 2 [file Table_2.xlsx]

## Sheet: Supplementary Table 2
Supplementary Table 2 Down-regulated genes of T. versicolor K-41 on wood medium.
ID	logFC	logCPM	P value	FDR	annotation
XM_008040330.1	-9.344	10.633	8.41e-68	2.69e-64	HSP20-like chaperone
XM_008040056.1	-6.8	11.937	1.57e-51	1.25e-48	glucoamylase
XM_008043945.1	-7.334	7.641	2.28e-50	1.68e-47	WSC-domain-containing protein
XM_008039077.1	-8.698	4.995	4.66e-50	3.19e-47	hypothetical protein
XM_008046588.1	-8.811	4.262	1.05e-49	6.72e-47	fungal hydrophobin
XM_008046086.1	-7.184	7.841	2.73e-47	1.31e-44	hypothetical protein
XM_008046447.1	-7.994	4.826	7.25e-45	2.67e-42	fungal hydrophobin
XM_008042779.1	-5.786	10.491	1.09e-43	3.71e-41	glycoside hydrolase
XM_008034458.1	-5.815	9.249	1.24e-43	4.11e-41	DUF89-domain-containing protein
XM_008036206.1	-5.07	6.099	6.61e-43	2.04e-40	hypothetical protein
XM_008046587.1	-5.53	4.527	1.86e-36	4.05e-34	hypothetical protein
XM_008042753.1	-5.628	4.152	3.32e-34	6.5e-32	fungal hydrophobin
XM_008045995.1	-4.028	5.685	4.33e-34	8.29e-32	hypothetical protein
XM_008037849.1	-5.236	4.434	4.71e-33	8.67e-31	hypothetical protein
XM_008034958.1	-6.781	9.743	4.84e-31	8.28e-29	hypothetical protein
XM_008042404.1	-5.609	12.859	7.53e-31	1.27e-28	HSP20-like chaperone
XM_008039869.1	-3.827	7.174	1.16e-30	1.82e-28	hypothetical protein
XM_008037820.1	-4.407	5.887	6.48e-30	9.41e-28	hypothetical protein
XM_008034241.1	-4.72	3.652	1.62e-29	2.28e-27	hypothetical protein
XM_008039038.1	-4.515	6.111	2.86e-29	3.91e-27	glucoamylase G2
XM_008039431.1	-4.02	7.33	1.37e-28	1.8e-26	DUF323 domain-containing protein
XM_008042118.1	-3.621	5.387	1.57e-28	2.04e-26	cytochrome P450
XM_008047389.1	-4.278	4.945	2.98e-28	3.75e-26	hypothetical protein
XM_008034141.1	-6.693	7.537	5.87e-28	7.21e-26	glucoamylase
XM_008033855.1	-4.412	6.954	1.19e-27	1.41e-25	hypothetical protein
XM_008038013.1	-6.38	3.256	1.53e-27	1.79e-25	hypothetical protein
XM_008046213.1	-6.719	8.445	1.37e-26	1.57e-24	hypothetical protein
XM_008034722.1	-3.777	6.629	1.64e-26	1.85e-24	natural resistance-associated macrophage protein
XM_008042681.1	-3.925	4.552	2.08e-26	2.32e-24	hypothetical protein
XM_008046085.1	-3.994	5.194	2.19e-26	2.42e-24	hypothetical protein
XM_008036743.1	-4.642	6.882	2.43e-26	2.65e-24	DUF1793-domain-containing protein
XM_008044456.1	-3.83	5.248	1.13e-25	1.19e-23	thaumatin-like protein
XM_008034466.1	-10.477	3.568	1.14e-24	1.14e-22	hypothetical protein
XM_008039454.1	-3.557	7.639	8.4e-24	7.9e-22	HAD-like protein
XM_008046110.1	-4.278	4.584	9.16e-24	8.46e-22	hypothetical protein
XM_008046582.1	-7.473	4.319	2.61e-23	2.32e-21	fungal hydrophobin
XM_008034201.1	-3.387	4.994	3.01e-23	2.64e-21	TPR-like protein
XM_008039114.1	-3.558	8.2	3.22e-23	2.81e-21	hypothetical protein
XM_008037708.1	-6.175	7	3.54e-23	3.03e-21	Cerato-platanin
XM_008043711.1	-5.253	2.856	4.04e-23	3.42e-21	hypothetical protein
XM_008035351.1	-5.101	5.277	4.99e-23	4.12e-21	hypothetical protein
XM_008045845.1	-5.74	5.808	1.36e-22	1.1e-20	hypothetical protein
XM_008034282.1	-3.902	4.102	1.58e-22	1.26e-20	hypothetical protein
XM_008047286.1	-3.247	5.016	2.06e-22	1.63e-20	hypothetical protein
XM_008046839.1	-4.442	6.741	3.44e-22	2.63e-20	hypothetical protein
XM_008043479.1	-4.841	4.44	5.33e-22	4.02e-20	hypothetical protein
XM_008037442.1	-2.814	6.743	5.74e-22	4.29e-20	Pkinase-domain-containing protein
XM_008034582.1	-3.639	4.535	6.5e-22	4.79e-20	hypothetical protein
XM_008038369.1	-4.831	8.523	6.61e-22	4.84e-20	exo-beta-1,3-glucanase
XM_008041633.1	-2.83	6.882	9.11e-21	6.37e-19	fungal hydrophobin
XM_008038033.1	-5.729	5.361	9.57e-21	6.65e-19	hypothetical protein
XM_008034630.1	-4.874	2.745	2.74e-20	1.88e-18	hypothetical protein
XM_008039625.1	-4.47	5.336	3.37e-20	2.29e-18	HSP20-like chaperone
XM_008041577.1	-3.629	3.853	6.28e-20	4.23e-18	hypothetical protein
XM_008034408.1	-4.311	6.782	1.11e-19	7.3e-18	hypothetical protein
XM_008046152.1	-2.713	6.169	7.16e-19	4.51e-17	hypothetical protein
XM_008034516.1	-2.936	4.343	1.26e-18	7.71e-17	hypothetical protein
XM_008044276.1	-3.979	10.301	1.97e-18	1.19e-16	GroES-like protein
XM_008046572.1	-4.579	2.677	2.86e-18	1.7e-16	hydrophobin
XM_008036219.1	-7.059	6.955	3.14e-18	1.86e-16	hypothetical protein
XM_008039286.1	-3.179	4.908	4.52e-18	2.64e-16	hypothetical protein
XM_008044638.1	-3.693	3.551	6.54e-18	3.77e-16	Osmotin thaumatin-like protein
XM_008041679.1	-3.106	4.406	7.44e-18	4.24e-16	glycoside hydrolase
XM_008042882.1	-3.03	5.198	7.47e-18	4.24e-16	hypothetical protein
XM_008043957.1	-4.112	5.321	2.56e-17	1.43e-15	hypothetical protein
XM_008047284.1	-3.898	8.443	3.64e-17	1.99e-15	FAD-binding domain-containing protein
XM_008034380.1	-3.623	9.132	4.16e-17	2.26e-15	hypothetical protein
XM_008041427.1	-2.923	8.35	7.83e-17	4.21e-15	alpha,alpha-trehalose-phosphate synthase TPS1 subunit
XM_008036291.1	-3.385	3.025	1.1e-16	5.84e-15	hypothetical protein
XM_008035469.1	-3.475	4.882	1.26e-16	6.64e-15	protein serine/threonine phosphatase 2C
XM_008044179.1	-6.576	5.213	1.35e-16	7.09e-15	hypothetical protein
XM_008043464.1	-3.24	5.189	1.43e-16	7.43e-15	iron reductase
XM_008040511.1	-3.165	5.352	1.78e-16	9.21e-15	ZIP zinc/iron transport family
XM_008046444.1	-4.218	4.481	2.57e-16	1.31e-14	hydrophobin
XM_008043624.1	-8.467	4.768	6.9e-16	3.44e-14	hypothetical protein
XM_008038079.1	-5.191	2.8	7.54e-16	3.74e-14	hypothetical protein
XM_008044875.1	-2.807	4.702	8.33e-16	4.12e-14	hypothetical protein
XM_008046589.1	-9.128	2.275	1.72e-15	8.34e-14	fungal hydrophobin
XM_008037268.1	-2.271	5.969	2.09e-15	1.01e-13	tetratricopeptide repeat domain 27
XM_008040079.1	-6.93	9.509	2.24e-15	1.07e-13	glycoside hydrolase
XM_008035827.1	-3.367	2.938	2.26e-15	1.08e-13	hypothetical protein
XM_008036458.1	-2.885	5.949	2.76e-15	1.31e-13	hypothetical protein
XM_008033895.1	-8.47	6.234	3.65e-15	1.72e-13	hypothetical protein
XM_008042627.1	-6.179	4.193	4.26e-15	1.99e-13	hypothetical protein
XM_008047289.1	-3.181	7.49	4.68e-15	2.16e-13	thioredoxin-like protein
XM_008041185.1	-4.579	8.132	7.4e-15	3.32e-13	peroxidase TAP (DyP1),
XM_008041001.1	-2.8	5.087	8.4e-15	3.75e-13	hypothetical protein
XM_008034299.1	-2.453	4.726	1.93e-14	8.39e-13	hypothetical protein
XM_008046808.1	-3.22	4.914	2.03e-14	8.76e-13	hypothetical protein
XM_008036070.1	-5.275	6.686	2.28e-14	9.74e-13	DUF1929-domain-containing protein
XM_008033748.1	-3.431	3.48	2.38e-14	1.01e-12	hypothetical protein
XM_008041926.1	-2.675	8.552	2.67e-14	1.12e-12	iron reductase
XM_008037036.1	-3.38	6.275	5.42e-14	2.23e-12	GMC oxidoreductase
XM_008039969.1	-2.738	4.816	7.42e-14	3e-12	hypothetical protein
XM_008043207.1	-3.909	3.272	1.31e-13	5.2e-12	hydrophobin
XM_008044401.1	-5.71	6.871	1.98e-13	7.8e-12	Osmotin thaumatin-like protein
XM_008043163.1	-2.106	4.768	2e-13	7.84e-12	phosphatases II
XM_008034147.1	-2.594	6.614	3.98e-13	1.49e-11	hypothetical protein
XM_008045737.1	-4.968	7.208	4.93e-13	1.8e-11	hypothetical protein
XM_008042597.1	-2.802	7.207	6.45e-13	2.32e-11	HSP20-like chaperone
XM_008045738.1	-3.4	5.416	6.63e-13	2.38e-11	GMC oxidoreductase
XM_008046571.1	-4.294	1.982	8.21e-13	2.91e-11	fungal hydrophobin
XM_008041292.1	-2.367	5.095	8.98e-13	3.18e-11	hypothetical protein
XM_008046750.1	-2.367	6.994	9.18e-13	3.23e-11	glycoside hydrolase
XM_008043051.1	-4.825	8.006	9.69e-13	3.39e-11	hypothetical protein
XM_008036626.1	-5.176	4.083	1.05e-12	3.63e-11	hypothetical protein
XM_008039317.1	-3.426	4.918	1.17e-12	4.02e-11	hypothetical protein
XM_008042212.1	-2.112	4.622	1.31e-12	4.45e-11	hypothetical protein
XM_008036313.1	-2.223	5.543	1.54e-12	5.22e-11	homeobox-domain-containing protein
XM_008034950.1	-2.461	7.877	1.9e-12	6.33e-11	alpha-galactosidase
XM_008042577.1	-2.201	4.453	2.01e-12	6.65e-11	cytochrome P450
XM_008042909.1	-4.745	2.624	2.9e-12	9.45e-11	hypothetical protein
XM_008034498.1	-2.164	7.463	3.03e-12	9.86e-11	Het-C-domain-containing protein
XM_008043282.1	-2.171	4.861	3.15e-12	1.02e-10	S-adenosyl-L-methionine-dependent methyltransferase
XM_008036396.1	-2.893	5.182	3.48e-12	1.12e-10	hypothetical protein
XM_008034208.1	-2.379	4.802	5.94e-12	1.85e-10	cytochrome P450
XM_008036463.1	-1.997	6.347	7.34e-12	2.23e-10	hypothetical protein
XM_008046223.1	-4.484	10.175	7.44e-12	2.25e-10	hypothetical protein
XM_008041797.1	-2.01	4.29	9.18e-12	2.76e-10	hypothetical protein
XM_008039030.1	-3.037	3.539	1.31e-11	3.84e-10	hypothetical protein
XM_008044861.1	-2.292	4.082	1.34e-11	3.94e-10	hypothetical protein
XM_008045739.1	-5.039	4.55	1.62e-11	4.63e-10	ketoacyl-synt-domain-containing protein
XM_008036155.1	-2.684	3.071	1.64e-11	4.67e-10	FAD/NAD-P-binding domain-containing protein
XM_008045446.1	-2.787	5.45	2.2e-11	6.18e-10	catalase-domain-containing protein
XM_008040326.1	-3.756	6.25	2.21e-11	6.2e-10	hypothetical protein
XM_008038320.1	-2.419	3.159	2.27e-11	6.33e-10	ARM repeat-containing protein
XM_008043248.1	-2.291	3.919	2.46e-11	6.78e-10	AMP-dependent synthetase and ligase
XM_008034872.1	-3.013	3.065	2.95e-11	8.11e-10	hypothetical protein
XM_008044300.1	-3.892	8.317	3.44e-11	9.38e-10	glycoside hydrolase family 27 protein
XM_008044700.1	-3.412	5.07	3.51e-11	9.52e-10	hypothetical protein
XM_008041209.1	-5.462	4.459	4.08e-11	1.09e-09	FAD/NAD-P-binding domain-containing protein
XM_008034844.1	-1.852	6.954	4.37e-11	1.17e-09	aldolase
XM_008039611.1	-1.859	4.849	4.38e-11	1.17e-09	TBCD protein
XM_008045223.1	-2.599	6.275	6.07e-11	1.58e-09	hypothetical protein
XM_008045591.1	-2.039	5.142	6.66e-11	1.73e-09	hypothetical protein
XM_008044705.1	-3.577	6.086	7.49e-11	1.93e-09	hypothetical protein
XM_008042452.1	-1.935	4.733	7.86e-11	2.02e-09	bola-like protein
XM_008036975.1	-4.664	1.666	1.36e-10	3.47e-09	hypothetical protein
XM_008041851.1	-1.881	4.82	1.49e-10	3.77e-09	terpenoid synthase
XM_008034979.1	-2.694	2.843	2.22e-10	5.55e-09	glycoside hydrolase family 79 protein
XM_008039345.1	-2.108	5.943	2.46e-10	6.12e-09	hypothetical protein
XM_008042937.1	-3.155	3.241	3.09e-10	7.62e-09	hypothetical protein
XM_008047062.1	-1.959	4.439	3.29e-10	8.06e-09	hypothetical protein
XM_008040942.1	-2.725	5.185	3.59e-10	8.79e-09	hypothetical protein
XM_008035450.1	-5.295	0.977	3.68e-10	8.95e-09	RmlC-like cupin
XM_008045120.1	-1.867	3.961	3.71e-10	8.99e-09	hypothetical protein
XM_008035190.1	-1.8	4.337	3.81e-10	9.22e-09	P-loop containing nucleoside triphosphate hydrolase protein
XM_008040628.1	-2.073	8.187	4.24e-10	1.02e-08	glycoside hydrolase family 13 protein
XM_008044972.1	-2.473	3.304	4.32e-10	1.04e-08	hypothetical protein
XM_008034236.1	-1.745	6.371	4.98e-10	1.19e-08	hypothetical protein
XM_008040089.1	-2.845	4.583	5.14e-10	1.22e-08	hypothetical protein
XM_008041931.1	-2.273	2.971	5.15e-10	1.22e-08	hypothetical protein
XM_008034957.1	-1.788	6.742	5.33e-10	1.26e-08	hypothetical protein
XM_008036835.1	-1.967	8.784	5.84e-10	1.37e-08	DUF1960-domain-containing protein
XM_008034188.1	-1.955	4.995	5.93e-10	1.39e-08	hypothetical protein
XM_008042303.1	-2.6	5.383	5.99e-10	1.4e-08	hypothetical protein
XM_008035423.1	-3.008	5.182	6.29e-10	1.46e-08	hypothetical protein
XM_008040989.1	-4.016	5.482	6.31e-10	1.46e-08	hypothetical protein
XM_008039571.1	-1.85	5.303	8.23e-10	1.89e-08	acid protease
XM_008042660.1	-2.839	2.253	9.74e-10	2.22e-08	pheromone
XM_008043866.1	-4.181	1.252	1e-09	2.28e-08	glycoside hydrolase family 25 protein
XM_008043889.1	-2.105	4.566	1.05e-09	2.37e-08	acetyl-CoA synthetase-like protein
XM_008046707.1	-1.952	5.885	1.21e-09	2.71e-08	cytochrome P450
XM_008042346.1	-3.058	3.432	1.24e-09	2.77e-08	hypothetical protein
XM_008034395.1	-1.742	4.291	1.37e-09	3.04e-08	GroES-like protein
XM_008044625.1	-2.367	3.046	1.38e-09	3.06e-08	hypothetical protein
XM_008043281.1	-4.771	4.824	1.4e-09	3.09e-08	hypothetical protein
XM_008046566.1	-3.199	2.059	1.48e-09	3.26e-08	hydrophobin
XM_008038665.1	-2.285	7.648	1.72e-09	3.77e-08	glutamate decarboxylase
XM_008034861.1	-1.924	4.16	1.99e-09	4.3e-08	hypothetical protein
XM_008037346.1	-1.688	4.902	2.02e-09	4.36e-08	hypothetical protein
XM_008037772.1	-2.489	6.309	2.08e-09	4.46e-08	glycoside hydrolase family 79 protein
XM_008044618.1	-3.886	1.623	2.08e-09	4.46e-08	hypothetical protein
XM_008042754.1	-1.862	8.486	2.4e-09	5.11e-08	fungal hydrophobin
XM_008037472.1	-5.288	5.366	2.41e-09	5.12e-08	hypothetical protein
XM_008045686.1	-1.739	5.668	2.58e-09	5.47e-08	CNDP dipeptidase
XM_008041291.1	-1.806	6.743	2.73e-09	5.77e-08	hypothetical protein
XM_008045411.1	-1.817	4.284	2.87e-09	6.03e-08	erylysin B
XM_008039061.1	-2.254	3.702	2.98e-09	6.26e-08	hypothetical protein
XM_008035885.1	-2.674	2.118	3.19e-09	6.68e-08	acyl-CoA dehydrogenase NM domain-like protein
XM_008034239.1	-1.679	6.616	3.24e-09	6.77e-08	FAD/NAD-P-binding domain-containing protein
XM_008037254.1	-2.449	5.509	3.53e-09	7.31e-08	hypothetical protein
XM_008036026.1	-1.923	7.255	3.57e-09	7.38e-08	hypothetical protein
XM_008043653.1	-3.744	3.043	3.67e-09	7.56e-08	hypothetical protein
XM_008035072.1	-2.234	8.651	3.81e-09	7.82e-08	alpha/beta-hydrolase
XM_008034862.1	-2.174	4.749	3.99e-09	8.15e-08	cytochrome P450
XM_008043494.1	-2.037	3.595	4.24e-09	8.62e-08	drug:h+ antiporter
XM_008039475.1	-2.404	2.654	4.57e-09	9.26e-08	hypothetical protein
XM_008039310.1	-2.805	2.224	4.9e-09	9.91e-08	hypothetical protein
XM_008036141.1	-3.561	1.577	5.03e-09	1.01e-07	hypothetical protein
XM_008034553.1	-2.613	4.189	5.14e-09	1.03e-07	hypothetical protein
XM_008045178.1	-1.842	4.954	5.43e-09	1.08e-07	hypothetical protein
XM_008045292.1	-2.603	3.449	5.66e-09	1.13e-07	hypothetical protein
XM_008043610.1	-1.65	5.149	5.7e-09	1.13e-07	aspartate kinase homoserine dehydrogenase
XM_008042942.1	-4.235	3.658	5.96e-09	1.18e-07	hypothetical protein
XM_008039893.1	-3.466	1.272	6e-09	1.19e-07	hypothetical protein
XM_008045892.1	-2.905	3.416	6.3e-09	1.24e-07	Redoxin
XM_008038874.1	-2.247	4.011	6.54e-09	1.29e-07	hypothetical protein
XM_008044313.1	-1.952	7.501	6.98e-09	1.37e-07	hypothetical protein
XM_008046581.1	-7.974	1.221	7.29e-09	1.43e-07	fungal hydrophobin
XM_008043790.1	-1.986	3.764	8.52e-09	1.66e-07	hypothetical protein
XM_008034143.1	-2.016	11.026	8.69e-09	1.69e-07	phosphopyruvate hydratase
XM_008044612.1	-1.682	4.466	8.8e-09	1.71e-07	hypothetical protein
XM_008045922.1	-1.807	3.609	9.52e-09	1.83e-07	hypothetical protein
XM_008042601.1	-1.884	4.823	1.04e-08	1.99e-07	hypothetical protein
XM_008043290.1	-3.088	3.131	1.08e-08	2.07e-07	hypothetical protein
XM_008043142.1	-2.537	6.058	1.09e-08	2.07e-07	iron permease FTR1
XM_008038163.1	-3.108	2.481	1.1e-08	2.09e-07	hypothetical protein
XM_008043990.1	-1.88	3.513	1.19e-08	2.25e-07	acetyl-CoA synthetase-like protein
XM_008044002.1	-2.044	9.26	1.21e-08	2.27e-07	trehalose 6-phosphate phosphatase
XM_008042898.1	-2.879	3.239	1.3e-08	2.42e-07	hypothetical protein
XM_008040034.1	-2.867	3.852	1.35e-08	2.51e-07	hypothetical protein
XM_008045928.1	-2.674	1.941	1.53e-08	2.82e-07	hypothetical protein
XM_008037301.1	-1.707	4.901	1.58e-08	2.9e-07	Dbl domain-containing protein
XM_008045488.1	-1.718	3.758	1.7e-08	3.1e-07	hypothetical protein
XM_008046208.1	-1.726	6.175	1.71e-08	3.12e-07	hypothetical protein
XM_008041002.1	-2.833	3.471	1.75e-08	3.18e-07	hypothetical protein
XM_008044785.1	-2.223	3.701	1.75e-08	3.18e-07	hypothetical protein
XM_008033968.1	-1.855	4.994	1.81e-08	3.28e-07	ARM repeat-containing protein
XM_008037189.1	-1.981	5.9	1.83e-08	3.31e-07	P-loop containing nucleoside triphosphate hydrolase protein
XM_008039901.1	-1.541	6.31	1.86e-08	3.34e-07	SAICAR synthetase
XM_008036841.1	-1.616	4.227	2.01e-08	3.61e-07	hypothetical protein
XM_008041624.1	-2.067	7.247	2.02e-08	3.62e-07	subtilisin-like protein
XM_008044391.1	-2.103	3.102	2.18e-08	3.88e-07	hypothetical protein
XM_008043475.1	-1.873	4.729	2.25e-08	4e-07	hypothetical protein
XM_008045191.1	-1.774	4.602	2.28e-08	4.05e-07	hypothetical protein
XM_008046569.1	-1.795	8.362	2.29e-08	4.05e-07	saccharopine dehydrogenase
XM_008039935.1	-4.133	1.209	2.31e-08	4.07e-07	hypothetical protein
XM_008037967.1	-1.722	5.327	2.52e-08	4.42e-07	immunomodulatory protein
XM_008036267.1	-2.239	3.269	2.87e-08	4.99e-07	hypothetical protein
XM_008047413.1	-2.182	8.941	2.97e-08	5.15e-07	glycerol dehydrogenase
XM_008039330.1	-4.493	1.868	3.01e-08	5.22e-07	hypothetical protein
XM_008043921.1	-2.055	5.031	3.24e-08	5.6e-07	hypothetical protein
XM_008033641.1	-2.265	8.662	3.25e-08	5.61e-07	hypothetical protein
XM_008046697.1	-2.16	2.726	3.37e-08	5.81e-07	glycosyltransferase family 2 protein
XM_008045063.1	-2.103	5.562	3.66e-08	6.27e-07	chitinase
XM_008046752.1	-3.959	1.066	3.78e-08	6.46e-07	hypothetical protein
XM_008042828.1	-2.366	3.314	4.07e-08	6.91e-07	hypothetical protein
XM_008042899.1	-4.871	2.745	4.71e-08	7.91e-07	fungal hydrophobin
XM_008036137.1	-1.689	5.429	5.01e-08	8.38e-07	hypothetical protein
XM_008045655.1	-2.542	2.011	5.44e-08	9.05e-07	hypothetical protein
XM_008046051.1	-4.074	11.03	5.44e-08	9.05e-07	pyranose 2-oxidase
XM_008033542.1	-2.034	3.749	5.53e-08	9.18e-07	GroES-like protein
XM_008047257.1	-1.723	4.318	6.29e-08	1.04e-06	hypothetical protein
XM_008033994.1	-2.125	9.893	6.35e-08	1.04e-06	dienelactone hydrolase
XM_008039388.1	-1.841	3.17	6.47e-08	1.06e-06	hypothetical protein
XM_008035631.1	-2.33	3.947	6.48e-08	1.06e-06	hypothetical protein
XM_008046120.1	-3.026	1.5	6.98e-08	1.14e-06	hypothetical protein
XM_008039787.1	-3.858	2.855	7.45e-08	1.21e-06	hypothetical protein
XM_008038308.1	-2.212	4.051	7.53e-08	1.22e-06	alpha-glucosidase
XM_008043061.1	-1.86	10.654	7.56e-08	1.22e-06	S-adenosyl-L-homocysteine hydrolase
XM_008036635.1	-2.051	8.145	8.08e-08	1.3e-06	hypothetical protein
XM_008040337.1	-2.633	3.269	8.39e-08	1.35e-06	hypothetical protein
XM_008036997.1	-1.512	4.302	8.56e-08	1.37e-06	NAD-P-binding protein
XM_008044653.1	-2.06	3.037	8.6e-08	1.38e-06	hypothetical protein
XM_008033610.1	-1.944	3.25	9.2e-08	1.47e-06	hypothetical protein
XM_008047593.1	-2.983	2.746	1e-07	1.59e-06	hypothetical protein
XM_008035120.1	-2.066	5.916	1.04e-07	1.64e-06	MFS general substrate transporter
XM_008044084.1	-2.031	5.329	1.05e-07	1.67e-06	NAD-P-binding protein
XM_008043258.1	-1.785	9.27	1.11e-07	1.75e-06	triose phosphate isomerase
XM_008036339.1	-1.478	7.038	1.16e-07	1.81e-06	eukaryotic translation initiation factor 2B
XM_008043149.1	-2.124	2.481	1.23e-07	1.92e-06	hypothetical protein
XM_008040665.1	-1.607	6.262	1.25e-07	1.95e-06	zf-ZPR1-domain-containing protein
XM_008035769.1	-2.189	3.998	1.25e-07	1.95e-06	cytochrome P450
XM_008037900.1	-1.807	5.443	1.32e-07	2.06e-06	hypothetical protein
XM_008035181.1	-2.029	4.882	1.4e-07	2.17e-06	hypothetical protein
XM_008047014.1	-2.301	5.346	1.44e-07	2.22e-06	glycoside hydrolase family 92 protein
XM_008034534.1	-1.481	4.424	1.49e-07	2.31e-06	hypothetical protein
XM_008041889.1	-7.42	4.647	1.53e-07	2.35e-06	hypothetical protein
XM_008044803.1	-2.243	5.74	1.54e-07	2.35e-06	hypothetical protein
XM_008043631.1	-2.227	4.127	1.7e-07	2.58e-06	hypothetical protein
XM_008046895.1	-1.52	4.812	1.8e-07	2.73e-06	hypothetical protein
XM_008045658.1	-1.899	3.603	1.84e-07	2.78e-06	hypothetical protein
XM_008039314.1	-7.451	6.858	1.91e-07	2.86e-06	hypothetical protein
XM_008044462.1	-1.627	6.281	1.94e-07	2.9e-06	hypothetical protein
XM_008041792.1	-1.899	3.057	2.01e-07	2.99e-06	hypothetical protein
XM_008045426.1	-2.577	4.858	2.06e-07	3.06e-06	P-loop containing nucleoside triphosphate hydrolase protein
XM_008039635.1	-2.659	1.927	2.11e-07	3.13e-06	hypothetical protein
XM_008041921.1	-2.02	6.793	2.23e-07	3.29e-06	glycoside hydrolase family 13 protein
XM_008044559.1	-5.034	1.504	2.52e-07	3.69e-06	hypothetical protein
XM_008038831.1	-1.434	6.008	2.7e-07	3.93e-06	hypothetical protein
XM_008045840.1	-1.733	3.232	2.82e-07	4.09e-06	hypothetical protein
XM_008040629.1	-8.029	1.259	2.96e-07	4.29e-06	hypothetical protein
XM_008047303.1	-1.622	9.342	3.13e-07	4.51e-06	phosphoglucomutase
XM_008035059.1	-2.417	5.053	3.17e-07	4.56e-06	FMN-linked oxidoreductase
XM_008042811.1	-2.022	2.619	3.18e-07	4.56e-06	FabD/lysophospholipase-like protein
XM_008036140.1	-2.125	2.959	3.19e-07	4.57e-06	hypothetical protein
XM_008035765.1	-1.567	4.827	3.36e-07	4.79e-06	acyl-CoA dehydrogenase NM domain-like protein
XM_008040764.1	-3.136	7.002	3.37e-07	4.8e-06	hypothetical protein
XM_008045147.1	-1.452	5.892	3.48e-07	4.95e-06	GDP-mannose 4,6-dehydratase
XM_008040951.1	-2.06	6.175	3.73e-07	5.28e-06	6-phosphofructokinase
XM_008034385.1	-3.536	2.224	3.98e-07	5.6e-06	hypothetical protein
XM_008045016.1	-2.366	3.801	4.01e-07	5.65e-06	glyoxylate dehydrogenase
XM_008039250.1	-2.066	7.08	4.84e-07	6.73e-06	hypothetical protein
XM_008046272.1	-4.659	0.455	4.87e-07	6.76e-06	hypothetical protein
XM_008041798.1	-1.644	7.297	4.9e-07	6.79e-06	hypothetical protein
XM_008047309.1	-1.765	6.019	5.1e-07	7.05e-06	hypothetical protein
XM_008037103.1	-1.467	4.233	5.26e-07	7.26e-06	Sec63-domain-containing protein
XM_008041772.1	-1.671	4.018	5.38e-07	7.41e-06	hypothetical protein
XM_008034998.1	-2.161	3.445	5.65e-07	7.74e-06	hypothetical protein
XM_008037410.1	-1.483	4.828	5.78e-07	7.91e-06	hypothetical protein
XM_008046094.1	-3.629	5.746	5.91e-07	8.06e-06	hypothetical protein
XM_008038785.1	-1.884	3.414	5.98e-07	8.15e-06	hypothetical protein
XM_008047283.1	-2.4	5.648	6.03e-07	8.21e-06	Aldo/keto reductase
XM_008042302.1	-1.763	4.136	6.1e-07	8.29e-06	phosphatidylethanolamine N-methyltransferase
XM_008035648.1	-3.32	4.726	6.28e-07	8.52e-06	hypothetical protein
XM_008034773.1	-2.107	4.79	6.3e-07	8.53e-06	catalase
XM_008034346.1	-2.371	1.791	6.33e-07	8.55e-06	Tautomerase/MIF
XM_008045216.1	-1.997	3.412	6.53e-07	8.8e-06	hypothetical protein
XM_008046083.1	-1.558	5.473	6.91e-07	9.29e-06	hypothetical protein
XM_008042220.1	-2.976	4.425	7e-07	9.38e-06	carbonic anhydrase
XM_008034127.1	-2.583	1.961	7.88e-07	1.05e-05	hypothetical protein
XM_008038008.1	-2.375	1.794	8.45e-07	1.12e-05	family A G protein-coupled receptor-like protein
XM_008040403.1	-1.403	4.019	8.56e-07	1.13e-05	hypothetical protein
XM_008036966.1	-1.999	6.073	8.62e-07	1.14e-05	nuclear protein
XM_008045001.1	-1.911	2.79	8.86e-07	1.17e-05	initiator tRNA phosphoribosyl transferase
XM_008033606.1	-1.638	10.441	9.17e-07	1.21e-05	hypothetical protein
XM_008037946.1	-2.386	2.595	9.45e-07	1.24e-05	hypothetical protein
XM_008035704.1	-1.853	4.716	9.58e-07	1.25e-05	hypothetical protein
XM_008045588.1	-1.693	7.812	9.66e-07	1.26e-05	hypothetical protein
XM_008043247.1	-1.522	3.968	9.73e-07	1.27e-05	hypothetical protein
XM_008040105.1	-1.47	3.987	9.84e-07	1.28e-05	hypothetical protein
XM_008040389.1	-1.591	3.864	1e-06	1.31e-05	Cullin repeat-containing protein
XM_008036215.1	-1.47	6.713	1.01e-06	1.31e-05	S-adenosylmethionine decarboxylase
XM_008037655.1	-1.84	3.482	1.04e-06	1.35e-05	aldo/keto reductase
XM_008039036.1	-1.594	10.51	1.05e-06	1.35e-05	carbohydrate-binding module family 12 protein
XM_008035219.1	-2.004	8.198	1.06e-06	1.36e-05	hypothetical protein
XM_008041396.1	-1.462	4.895	1.06e-06	1.36e-05	hypothetical protein
XM_008039290.1	-2.211	1.832	1.07e-06	1.38e-05	hypothetical protein
XM_008036813.1	-2.69	3.778	1.08e-06	1.38e-05	hypothetical protein
XM_008039024.1	-1.925	2.696	1.1e-06	1.41e-05	hypothetical protein
XM_008033967.1	-1.362	5.284	1.13e-06	1.45e-05	hypothetical protein
XM_008046345.1	-1.898	5.749	1.15e-06	1.47e-05	concanavalin A-like lectin/glucanase
XM_008042526.1	-1.608	4.364	1.17e-06	1.5e-05	riboflavin synthase domain-like protein
XM_008039683.1	-1.716	3.149	1.2e-06	1.53e-05	hypothetical protein
XM_008033941.1	-2.064	2.121	1.22e-06	1.55e-05	hypothetical protein
XM_008041742.1	-3.37	2.936	1.27e-06	1.6e-05	hypothetical protein
XM_008038965.1	-4.17	3.595	1.31e-06	1.65e-05	hypothetical protein
XM_008042066.1	-1.977	2.414	1.32e-06	1.66e-05	hypothetical protein
XM_008034586.1	-1.469	5.592	1.35e-06	1.69e-05	galactose oxidase
XM_008036886.1	-3.471	0.674	1.41e-06	1.77e-05	hypothetical protein
XM_008045736.1	-2.73	4.524	1.42e-06	1.78e-05	aryl-alcohol-oxidase from pleurotus Eryingii
XM_008038682.1	-1.853	2.679	1.47e-06	1.83e-05	Metallo-dependent phosphatase
XM_008036195.1	-1.874	2.983	1.53e-06	1.9e-05	hypothetical protein
XM_008034418.1	-1.842	2.93	1.53e-06	1.9e-05	FAD/NAD-P-binding domain-containing protein
XM_008045900.1	-3.965	0.612	1.58e-06	1.95e-05	cytochrome P450
XM_008043391.1	-2.024	2.092	1.63e-06	2.01e-05	S-adenosyl-L-methionine-dependent methyltransferase
XM_008045717.1	-1.774	3.391	1.67e-06	2.06e-05	hypothetical protein
XM_008034212.1	-1.645	6.264	1.69e-06	2.08e-05	saccharopine dehydrogenase
XM_008034075.1	-2.874	1.38	1.69e-06	2.08e-05	hypothetical protein
XM_008035347.1	-1.985	6.041	1.78e-06	2.18e-05	hypothetical protein
XM_008046985.1	-3.465	3.947	1.79e-06	2.19e-05	hypothetical protein
XM_008034359.1	-1.999	5.117	1.82e-06	2.22e-05	hypothetical protein
XM_008036208.1	-2.156	2.307	1.82e-06	2.22e-05	G-protein alpha subunit
XM_008037167.1	-2.763	1.291	1.91e-06	2.32e-05	NAD-P-binding protein
XM_008036878.1	-2.361	2.166	1.95e-06	2.36e-05	hypothetical protein
XM_008043869.1	-1.471	4.166	1.95e-06	2.36e-05	hypothetical protein
XM_008046363.1	-1.276	6.358	2e-06	2.42e-05	hypothetical protein
XM_008034375.1	-3.848	0.523	2.01e-06	2.43e-05	hypothetical protein
XM_008037017.1	-1.318	6.223	2.08e-06	2.51e-05	hypothetical protein
XM_008036342.1	-4.02	4.728	2.09e-06	2.52e-05	D-xylose reductase
XM_008036799.1	-6.163	1.73	2.14e-06	2.57e-05	hypothetical protein
XM_008039885.1	-3.072	0.958	2.23e-06	2.67e-05	hypothetical protein
XM_008035547.1	-4.927	1.906	2.24e-06	2.67e-05	hypothetical protein
XM_008044190.1	-1.705	3.87	2.24e-06	2.68e-05	subtilisin-like protein
XM_008045438.1	-1.356	5.56	2.3e-06	2.75e-05	hypothetical protein
XM_008045852.1	-1.874	2.381	2.32e-06	2.77e-05	NAD-P-binding protein
XM_008039986.1	-1.481	7.43	2.49e-06	2.96e-05	hypothetical protein
XM_008046931.1	-2.419	2.565	2.57e-06	3.04e-05	hypothetical protein
XM_008043332.1	-4.12	1.819	2.62e-06	3.09e-05	hypothetical protein
XM_008037640.1	-1.408	7.57	2.65e-06	3.12e-05	hexokinase
XM_008044696.1	-1.429	6.918	2.71e-06	3.19e-05	hypothetical protein
XM_008038460.1	-1.404	6.015	2.84e-06	3.32e-05	hypothetical protein
XM_008043534.1	-2.179	1.956	2.88e-06	3.36e-05	hypothetical protein
XM_008036173.1	-2.163	3.019	2.89e-06	3.36e-05	hypothetical protein
XM_008040850.1	-3.962	1.687	2.91e-06	3.38e-05	hypothetical protein
XM_008037575.1	-1.727	4.367	2.95e-06	3.43e-05	DUF1793-domain-containing protein
XM_008039544.1	-1.573	5.524	2.96e-06	3.44e-05	midasin
XM_008039866.1	-1.933	6.874	2.99e-06	3.46e-05	hypothetical protein
XM_008037932.1	-1.584	4.913	3.16e-06	3.65e-05	cytochrome P450
XM_008043208.1	-4.512	4.835	3.25e-06	3.75e-05	fungal hydrophobin
XM_008035085.1	-2.409	2.33	3.35e-06	3.86e-05	bacterial hemoglobin
XM_008035834.1	-1.365	7.162	3.38e-06	3.88e-05	lysyl-tRNA synthetase
XM_008037715.1	-2.295	1.642	3.53e-06	4.03e-05	hypothetical protein
XM_008047050.1	-1.604	9.531	3.54e-06	4.03e-05	hypothetical protein
XM_008045141.1	-2.553	1.275	3.66e-06	4.15e-05	hypothetical protein
XM_008039972.1	-1.934	2.081	3.68e-06	4.17e-05	hypothetical protein
XM_008045378.1	-6.799	0.237	3.72e-06	4.21e-05	hypothetical protein
XM_008041060.1	-2.541	3.425	3.79e-06	4.28e-05	hypothetical protein
XM_008035961.1	-1.621	3.668	4.19e-06	4.7e-05	hypothetical protein
XM_008042498.1	-2.453	1.332	4.21e-06	4.71e-05	hypothetical protein
XM_008043924.1	-1.595	4.084	4.32e-06	4.81e-05	hypothetical protein
XM_008045678.1	-2.374	1.959	4.34e-06	4.82e-05	hypothetical protein
XM_008037502.1	-1.716	3.481	4.43e-06	4.91e-05	hypothetical protein
XM_008036999.1	-1.709	2.705	4.71e-06	5.21e-05	hypothetical protein
XM_008040736.1	-1.433	7.108	5.18e-06	5.69e-05	dihydroxyacetone kinase
XM_008041351.1	-1.73	4.373	5.19e-06	5.69e-05	hypothetical protein
XM_008045774.1	-2.195	2.491	5.26e-06	5.76e-05	hypothetical protein
XM_008040232.1	-1.756	2.459	5.27e-06	5.76e-05	hypothetical protein
XM_008041163.1	-2.132	1.848	5.32e-06	5.81e-05	hypothetical protein
XM_008038227.1	-3.355	0.584	5.46e-06	5.93e-05	hypothetical protein
XM_008045523.1	-1.804	5.409	5.72e-06	6.2e-05	general substrate transporter
XM_008037219.1	-1.272	4.214	5.8e-06	6.26e-05	hypothetical protein
XM_008044436.1	-1.691	2.726	5.82e-06	6.28e-05	hypothetical protein
XM_008034295.1	-2.172	3.595	5.83e-06	6.28e-05	hypothetical protein
XM_008033856.1	-2.083	5.599	5.89e-06	6.34e-05	hypothetical protein
XM_008033965.1	-1.679	2.618	5.9e-06	6.34e-05	hypothetical protein
XM_008046330.1	-1.442	6.419	6.19e-06	6.64e-05	hypothetical protein
XM_008040225.1	-1.79	2.444	6.2e-06	6.64e-05	hypothetical protein
XM_008040650.1	-1.539	3.771	6.77e-06	7.19e-05	DUF6-domain-containing protein
XM_008040504.1	-1.888	2.102	6.82e-06	7.23e-05	hypothetical protein
XM_008041897.1	-1.815	12.141	6.82e-06	7.23e-05	glyceraldehyde-3-phosphate dehydrogenase
XM_008037519.1	-2.607	4.22	7e-06	7.4e-05	glycoside hydrolase/deacetylase
XM_008036402.1	-1.401	6.926	7.07e-06	7.45e-05	hypothetical protein
XM_008042864.1	-3.046	0.675	7.28e-06	7.64e-05	hypothetical protein
XM_008035418.1	-1.332	4.684	7.36e-06	7.71e-05	phosphoribosylformylglycinamidin
XM_008035428.1	-2.931	1.421	7.59e-06	7.94e-05	hypothetical protein
XM_008041228.1	-2.251	2.534	7.7e-06	8.03e-05	hypothetical protein
XM_008047794.1	-1.448	4.739	7.73e-06	8.06e-05	hypothetical protein
XM_008036668.1	-6.66	0.124	7.83e-06	8.15e-05	hypothetical protein
XM_008037864.1	-1.214	6.124	7.91e-06	8.22e-05	argininosuccinate lyase
XM_008034633.1	-2.988	5.071	8.02e-06	8.33e-05	phosphoglycerate mutase-like protein
XM_008037931.1	-1.509	10.841	8.04e-06	8.34e-05	nucleoside diphosphate kinase
XM_008040182.1	-2.663	1.934	8.14e-06	8.43e-05	hypothetical protein
XM_008047245.1	-1.903	2.058	8.15e-06	8.43e-05	hypothetical protein
XM_008035468.1	-2.993	1.117	8.17e-06	8.45e-05	alpha/beta-hydrolase
XM_008034816.1	-2.412	2.752	8.21e-06	8.48e-05	RTA1-domain-containing protein
XM_008042164.1	-2.48	1.789	8.35e-06	8.61e-05	hypothetical protein
XM_008045927.1	-1.503	6.947	8.58e-06	8.84e-05	hypothetical protein
XM_008047340.1	-1.517	9.047	8.68e-06	8.93e-05	carboxylesterase
XM_008041669.1	-1.471	3.479	9.04e-06	9.25e-05	hypothetical protein
XM_008044645.1	-1.741	3.044	9.22e-06	9.42e-05	hypothetical protein
XM_008041187.1	-3.505	2.995	9.25e-06	9.44e-05	hypothetical protein
XM_008039924.1	-2.072	2.129	9.39e-06	9.56e-05	hypothetical protein
XM_008035339.1	-1.306	5.75	9.47e-06	9.62e-05	glycoside hydrolase family 2 protein
XM_008042420.1	-1.474	8.823	9.76e-06	9.88e-05	argininosuccinate synthetase
XM_008039051.1	-1.554	4.335	1.01e-05	0.000101	hypothetical protein
XM_008034595.1	-1.457	5.62	1.03e-05	0.000103	hypothetical protein
XM_008039279.1	-4.38	0.24	1.03e-05	0.000103	hypothetical protein
XM_008039766.1	-1.358	4.66	1.05e-05	0.000106	ras GEF
XM_008037672.1	-2.681	1.741	1.07e-05	0.000107	NAD-P-binding protein
XM_008036502.1	-1.479	7.997	1.07e-05	0.000107	heat shock protein
XM_008038323.1	-3.048	0.676	1.12e-05	0.000111	HET-domain-containing protein
XM_008047254.1	-4.055	1.145	1.14e-05	0.000113	aldehyde dehydrogenase
XM_008039515.1	-1.328	6.818	1.19e-05	0.000118	ARM repeat-containing protein
XM_008041984.1	-1.56	2.987	1.2e-05	0.000118	hypothetical protein
XM_008039606.1	-1.627	2.853	1.22e-05	0.00012	hypothetical protein
XM_008039498.1	-4.411	1.798	1.22e-05	0.00012	hypothetical protein
XM_008042998.1	-3.77	0.461	1.23e-05	0.000121	hypothetical protein
XM_008047063.1	-1.479	11.028	1.23e-05	0.000121	heat shock protein 90
XM_008042459.1	-1.216	6.628	1.25e-05	0.000123	hypothetical protein
XM_008034441.1	-3.08	1.181	1.29e-05	0.000127	hypothetical protein
XM_008045673.1	-1.561	7.321	1.32e-05	0.000129	UDP-glucose dehydrogenase
XM_008033811.1	-1.237	6.262	1.32e-05	0.000129	hypothetical protein
XM_008039255.1	-3	2.76	1.35e-05	0.000131	hypothetical protein
XM_008043966.1	-2.398	1.521	1.38e-05	0.000134	hypothetical protein
XM_008042022.1	-1.757	4.018	1.4e-05	0.000136	hypothetical protein
XM_008043257.1	-3.589	1.098	1.41e-05	0.000136	hypothetical protein
XM_008042519.1	-1.613	2.815	1.44e-05	0.000139	hypothetical protein
XM_008044293.1	-1.36	6.046	1.44e-05	0.000139	Mfs1.1
XM_008046021.1	-2.859	1.009	1.45e-05	0.00014	hypothetical protein
XM_008041894.1	-1.555	3.008	1.46e-05	0.00014	hypothetical protein
XM_008034889.1	-1.382	4.658	1.47e-05	0.000141	RdRP-domain-containing protein
XM_008038815.1	-1.351	6.638	1.47e-05	0.000141	Rad1-domain-containing protein
XM_008035214.1	-1.195	4.768	1.48e-05	0.000142	nitrite reductase
XM_008041425.1	-2.829	0.986	1.49e-05	0.000142	acid protease
XM_008042028.1	-7.246	2.744	1.49e-05	0.000142	hypothetical protein
XM_008037358.1	-3.031	1.505	1.5e-05	0.000143	hypothetical protein
XM_008045735.1	-2.716	1.874	1.52e-05	0.000144	S-adenosyl-L-methionine dependent methyltransferase
XM_008039699.1	-2.845	1.872	1.52e-05	0.000144	hypothetical protein
XM_008038716.1	-1.244	6.251	1.53e-05	0.000146	hypothetical protein
XM_008038362.1	-1.463	7.755	1.56e-05	0.000148	aspartate aminotransferase
XM_008043878.1	-2.863	2.71	1.58e-05	0.000149	cytochrome P450
XM_008035717.1	-3.006	2.006	1.6e-05	0.000151	hypothetical protein
XM_008036192.1	-1.323	7.536	1.62e-05	0.000152	isoleucine-tRNA ligase
XM_008033984.1	-1.373	8.557	1.62e-05	0.000152	hypothetical protein
XM_008037407.1	-1.316	4.065	1.67e-05	0.000157	hypothetical protein
XM_008036270.1	-1.532	3.948	1.73e-05	0.000162	hypothetical protein
XM_008036441.1	-1.23	7.353	1.74e-05	0.000163	kinase-like protein
XM_008035883.1	-1.477	3.453	1.75e-05	0.000163	cytochrome P450
XM_008038167.1	-1.419	5.384	1.75e-05	0.000163	hypothetical protein
XM_008042897.1	-2.34	6.105	1.81e-05	0.000168	hydrophobin-315
XM_008044748.1	-2.178	8.605	1.84e-05	0.000171	glycoside hydrolase
XM_008034361.1	-1.159	6.366	1.91e-05	0.000176	adenosine kinase
XM_008036434.1	-1.252	4.236	1.93e-05	0.000178	hypothetical protein
XM_008041531.1	-1.212	5.134	1.93e-05	0.000178	ARM repeat-containing protein
XM_008038267.1	-1.169	6.602	1.95e-05	0.00018	Adenylosuccinate synthetase
XM_008034353.1	-2.488	4.55	1.95e-05	0.00018	cytochrome P450
XM_008035525.1	-2.969	0.617	1.97e-05	0.000181	hypothetical protein
XM_008035328.1	-1.259	3.895	1.99e-05	0.000183	hypothetical protein
XM_008046484.1	-1.783	3.336	2.01e-05	0.000185	NAD-P-binding protein
XM_008041053.1	-3.243	1.673	2.04e-05	0.000186	hypothetical protein
XM_008046756.1	-1.742	7.628	2.08e-05	0.000189	cytochrome P450
XM_008036392.1	-3.517	0.706	2.08e-05	0.000189	Caleosin-domain-containing protein
XM_008033666.1	-1.346	5.094	2.12e-05	0.000193	hypothetical protein
XM_008046242.1	-2.74	4.078	2.16e-05	0.000196	hypothetical protein
XM_008045640.1	-1.74	6.928	2.25e-05	0.000204	Piwi-domain-containing protein
XM_008038063.1	-3.678	0.392	2.26e-05	0.000204	copper radical oxidase
XM_008039445.1	-1.189	4.074	2.34e-05	0.000211	AMP deaminase
XM_008041266.1	-1.183	4.399	2.34e-05	0.000211	hypothetical protein
XM_008047042.1	-1.554	8.346	2.35e-05	0.000211	hypothetical protein
XM_008037494.1	-3.275	0.525	2.36e-05	0.000211	MFS general substrate transporter
XM_008036254.1	-1.549	2.929	2.36e-05	0.000212	hypothetical protein
XM_008047115.1	-1.309	6.806	2.38e-05	0.000213	hypothetical protein
XM_008038336.1	-1.389	3.319	2.39e-05	0.000214	hypothetical protein
XM_008034219.1	-2.689	4.995	2.44e-05	0.000218	bacterial alpha-L-rhamnosidase domain protein
XM_008043356.1	-1.968	2.455	2.45e-05	0.000218	Metalloprotease
XM_008039186.1	-4.22	0.12	2.45e-05	0.000218	MFS general substrate transporter
XM_008036090.1	-1.481	3.025	2.49e-05	0.000221	hypothetical protein
XM_008035762.1	-1.745	2.999	2.55e-05	0.000226	multidrug resistance-associated ABC transporter
XM_008047353.1	-1.184	6.324	2.56e-05	0.000227	hypothetical protein
XM_008038247.1	-1.313	7.252	2.61e-05	0.000231	ARM repeat-containing protein
XM_008046367.1	-1.965	1.86	2.62e-05	0.000232	hypothetical protein
XM_008044186.1	-1.811	2.615	2.65e-05	0.000234	diamine N-acetyltransferase
XM_008036685.1	-1.665	4.398	2.66e-05	0.000234	hypothetical protein
XM_008034672.1	-1.193	7.059	2.67e-05	0.000235	hypothetical protein
XM_008037868.1	-1.407	10.986	2.72e-05	0.000239	heat shock protein HSS1
XM_008041412.1	-1.396	3.85	2.75e-05	0.000241	WD-40 repeat-containing protein
XM_008045044.1	-2.947	0.859	2.78e-05	0.000243	hypothetical protein
XM_008042492.1	-1.499	10.292	2.84e-05	0.000248	glycogen phosphorylase
XM_008046334.1	-2.534	1.731	2.85e-05	0.000248	hypothetical protein
XM_008042538.1	-6.469	-0.015	2.85e-05	0.000248	hypothetical protein
XM_008042868.1	-1.681	2.364	2.87e-05	0.00025	hypothetical protein
XM_008046585.1	-2.171	1.803	2.92e-05	0.000254	hypothetical protein
XM_008034111.1	-1.392	3.172	2.97e-05	0.000257	hypothetical protein
XM_008033889.1	-2.329	2.267	3e-05	0.00026	hypothetical protein
XM_008045450.1	-1.676	2.513	3.09e-05	0.000266	hypothetical protein
XM_008046918.1	-3.227	0.489	3.14e-05	0.00027	HET-domain-containing protein
XM_008042829.1	-1.477	4.119	3.15e-05	0.00027	DNA mismatch repair protein MutL
XM_008035892.1	-1.579	2.477	3.16e-05	0.000271	hypothetical protein
XM_008036896.1	-1.508	2.847	3.18e-05	0.000272	S-adenosyl-L-methionine-dependent methyltransferase
XM_008047296.1	-2.662	1.498	3.21e-05	0.000274	hypothetical protein
XM_008046234.1	-1.145	6.167	3.21e-05	0.000274	tyrosine tRNA ligase
XM_008038980.1	-2.442	2.015	3.25e-05	0.000277	hypothetical protein
XM_008044816.1	-1.946	2.248	3.25e-05	0.000277	hypothetical protein
XM_008036386.1	-1.883	2.664	3.28e-05	0.00028	hypothetical protein
XM_008039403.1	-2.1	5.428	3.29e-05	0.00028	Non-catalytic module family EXPN protein
XM_008047381.1	-1.383	3.333	3.33e-05	0.000283	hypothetical protein
XM_008036241.1	-1.186	4.881	3.54e-05	0.000299	TPR-like protein
XM_008041868.1	-1.447	3.775	3.55e-05	0.0003	P-loop containing nucleoside triphosphate hydrolase protein
XM_008046013.1	-1.432	3.403	3.62e-05	0.000305	hypothetical protein
XM_008041809.1	-1.27	4.101	3.65e-05	0.000307	hypothetical protein
XM_008033985.1	-1.444	8.442	3.75e-05	0.000315	SGS-domain-containing protein
XM_008042428.1	-1.298	7.877	3.81e-05	0.000319	leucine-tRNA ligase
XM_008034761.1	-1.132	4.717	3.88e-05	0.000324	SGT1-domain-containing protein
XM_008034857.1	-1.377	6.517	3.89e-05	0.000326	galactose mutarotase-like protein
XM_008036044.1	-1.16	5.338	3.94e-05	0.000329	hypothetical protein
XM_008038207.1	-1.569	4.099	3.99e-05	0.000333	cytochrome P450
XM_008046689.1	-1.724	3.767	4.02e-05	0.000335	MFS general substrate transporter
XM_008034017.1	-2.461	1.457	4.05e-05	0.000337	hypothetical protein
XM_008046280.1	-1.522	3.921	4.06e-05	0.000337	hypothetical protein
XM_008042083.1	-1.512	2.626	4.07e-05	0.000338	hypothetical protein
XM_008034424.1	-2.097	7.323	4.09e-05	0.000339	glycoside hydrolase family 3 protein
XM_008038492.1	-1.219	5.554	4.18e-05	0.000346	aminotransferase
XM_008034789.1	-1.618	5.556	4.19e-05	0.000347	UROD/MetE-like protein
XM_008042743.1	-1.256	3.729	4.23e-05	0.000349	hypothetical protein
XM_008042433.1	-2.273	1.317	4.36e-05	0.000359	aryl-alcohol dehydrogenase
XM_008047575.1	-1.963	1.794	4.54e-05	0.000374	hypothetical protein
XM_008045607.1	-1.936	2.385	4.57e-05	0.000376	hypothetical protein
XM_008046806.1	-1.95	2.439	4.59e-05	0.000377	hypothetical protein
XM_008045891.1	-1.195	7.348	4.63e-05	0.00038	hypothetical protein
XM_008044536.1	-1.249	7.269	4.66e-05	0.000382	ARM repeat-containing protein
XM_008043731.1	-1.144	5.866	4.67e-05	0.000382	dehydrogenase E1 and transketolase domain-containing protein 1
XM_008042453.1	-1.404	8.623	4.82e-05	0.000394	amine oxidase
XM_008038116.1	-1.779	2.353	4.87e-05	0.000397	acid protease
XM_008046471.1	-1.32	3.8	4.88e-05	0.000397	hypothetical protein
XM_008039518.1	-1.343	6.731	4.88e-05	0.000397	DUF833-domain-containing protein
XM_008044506.1	-3.475	2.419	5.07e-05	0.000411	S-adenosyl-L-methionine-dependent methyltransferase
XM_008038388.1	-1.575	2.732	5.1e-05	0.000412	GMC oxidoreductase
XM_008041416.1	-1.47	3.105	5.15e-05	0.000416	hypothetical protein
XM_008040513.1	-3.094	0.391	5.22e-05	0.000421	hypothetical protein
XM_008042930.1	-1.994	1.881	5.33e-05	0.00043	monooxygenase
XM_008042211.1	-1.304	5.526	5.37e-05	0.000431	WD-repeat protein
XM_008036620.1	-1.225	6.339	5.52e-05	0.000442	nucleotide-binding domain-containing protein
XM_008045465.1	-1.246	3.805	5.68e-05	0.000454	HET-domain-containing protein
XM_008046446.1	-2.843	0.525	6.06e-05	0.000482	hypothetical protein
XM_008040849.1	-3.732	1.501	6.16e-05	0.000489	hypothetical protein
XM_008035462.1	-1.874	1.727	6.21e-05	0.000492	hypothetical protein
XM_008041574.1	-1.729	4.019	6.31e-05	0.000499	proline-specific peptidase
XM_008033741.1	-1.172	7.389	6.39e-05	0.000505	hypothetical protein
XM_008038526.1	-1.717	2.714	6.44e-05	0.000509	P-loop containing nucleoside triphosphate hydrolase protein
XM_008045155.1	-3.527	0.279	6.46e-05	0.00051	hypothetical protein
XM_008039870.1	-2.108	5.455	6.54e-05	0.000516	alcohol oxidase
XM_008042608.1	-2.702	2.138	6.66e-05	0.000524	hypothetical protein
XM_008047187.1	-1.19	3.708	6.72e-05	0.000529	eukaryotic translation initiation factor 2B beta subunit
XM_008046002.1	-1.784	1.913	7e-05	0.000548	hypothetical protein
XM_008033664.1	-1.736	8	7.01e-05	0.000548	hypothetical protein
XM_008037852.1	-1.123	4.019	7.08e-05	0.000553	kinase-like protein
XM_008038909.1	-1.523	2.403	7.46e-05	0.000582	hypothetical protein
XM_008045194.1	-1.183	5.565	7.53e-05	0.000587	NAD-aldehyde dehydrogenase
XM_008041941.1	-1.097	4.31	7.68e-05	0.000598	eukaryotic translation initiation factor SUI1 family protein
XM_008040003.1	-2.318	1.098	7.69e-05	0.000598	hypothetical protein
XM_008039374.1	-3.311	1.147	7.7e-05	0.000599	hypothetical protein
XM_008043848.1	-1.553	2.906	7.86e-05	0.00061	hypothetical protein
XM_008035095.1	-2.477	1.071	7.86e-05	0.00061	hypothetical protein
XM_008037500.1	-1.537	4.216	7.87e-05	0.00061	cytochrome P450
XM_008046864.1	-1.888	2.997	8.15e-05	0.000629	hypothetical protein
XM_008035642.1	-1.912	1.753	8.15e-05	0.000629	hypothetical protein
XM_008047072.1	-2.411	10.244	8.19e-05	0.000632	heat shock protein 30
XM_008036378.1	-1.249	5.817	8.27e-05	0.000636	hypothetical protein
XM_008043026.1	-2.419	0.864	8.4e-05	0.000646	hypothetical protein
XM_008041345.1	-1.065	6.869	8.62e-05	0.000661	hypothetical protein
XM_008046767.1	-1.169	4.89	8.65e-05	0.000662	S-adenosyl-L-methionine-dependent methyltransferase
XM_008035728.1	-1.818	2.719	8.75e-05	0.00067	UDP-Glycosyltransferase/glycogen phosphorylase
XM_008046880.1	-1.375	3.078	9.09e-05	0.000694	hypothetical protein
XM_008043892.1	-3.77	1.243	9.15e-05	0.000697	hypothetical protein
XM_008041121.1	-2.852	0.785	9.16e-05	0.000697	hypothetical protein
XM_008045918.1	-1.202	4.644	9.3e-05	0.000706	hypothetical protein
XM_008033546.1	-2.221	1.385	9.37e-05	0.000711	MFS polyamine transporter
XM_008035371.1	-1.146	5.007	9.4e-05	0.000712	Hydroxyethylthiazole kinase
XM_008037794.1	-1.242	4.865	9.59e-05	0.000725	pali-domain-containing protein
XM_008034874.1	-1.244	6.823	9.6e-05	0.000725	aspartate-tRNA ligase
XM_008036689.1	-1.114	5.939	9.63e-05	0.000727	acid protease
XM_008045529.1	-1.6	2.137	9.69e-05	0.000731	hypothetical protein
XM_008046161.1	-3.571	0.316	9.79e-05	0.000738	hypothetical protein
XM_008041127.1	-2.707	0.679	9.87e-05	0.000743	hypothetical protein
XM_008038070.1	-2.74	1.27	9.92e-05	0.000746	hypothetical protein
XM_008036460.1	-1.334	6.852	9.96e-05	0.000748	P-loop containing nucleoside triphosphate hydrolase protein
XM_008046522.1	-2.414	1.635	0.000101	0.000754	hypothetical protein
XM_008039629.1	-3.413	2.123	0.000101	0.000758	hypothetical protein
XM_008041845.1	-2.883	0.553	0.000102	0.000766	hypothetical protein
XM_008033645.1	-1.847	6.186	0.000103	0.00077	hypothetical protein
XM_008041109.1	-1.679	2.895	0.000103	0.00077	hypothetical protein
XM_008037979.1	-1.129	5.065	0.000105	0.000785	hypothetical protein
XM_008040838.1	-3.507	1.297	0.000109	0.000814	hypothetical protein
XM_008037124.1	-1.054	4.94	0.000111	0.000823	P-loop containing nucleoside triphosphate hydrolase protein
XM_008038728.1	-1.542	9.852	0.000112	0.00083	phosphoglycerate kinase
XM_008042691.1	-2.727	1.991	0.000114	0.000847	hypothetical protein
XM_008047082.1	-1.364	7.379	0.000116	0.000855	hypothetical protein
XM_008045959.1	-1.299	3.127	0.000117	0.000865	hypothetical protein
XM_008044388.1	-1.235	3.869	0.000118	0.000869	hypothetical protein
XM_008045671.1	-1.449	2.487	0.000119	0.000875	class II aaRS and biotin synthetase
XM_008038530.1	-1.446	4.627	0.000119	0.000876	hypothetical protein
XM_008034119.1	-1.864	1.786	0.000121	0.000886	hypothetical protein
XM_008045290.1	-1.062	5.939	0.000125	0.000913	Dihydropteroate synthase
XM_008043482.1	-1.863	1.718	0.000126	0.000919	drug:h+ antiporter
XM_008045958.1	-1.09	5.382	0.000127	0.000927	hypothetical protein
XM_008045430.1	-1.378	2.856	0.000128	0.00093	versatile peroxidase VPS1 (MnP11s),
XM_008043463.1	-1.343	2.903	0.000128	0.000933	iron reductase
XM_008039455.1	-1.13	3.956	0.000129	0.000934	hypothetical protein
XM_008040911.1	-2.386	1.887	0.000129	0.000935	hypothetical protein
XM_008036180.1	-2.712	1.089	0.000129	0.000935	hypothetical protein
XM_008040106.1	-3.388	5.163	0.000131	0.000949	hypothetical protein
XM_008045221.1	-1.123	6.325	0.000132	0.000954	inosine guanosine and
XM_008044192.1	-1.065	4.443	0.000132	0.000956	subtilisin-like protein
XM_008043466.1	-1.035	6.481	0.000134	0.000969	aromatic amino acid family biosynthesis-like protein
XM_008039420.1	-1.033	6.355	0.000136	0.000977	hypothetical protein
XM_008035225.1	-1.565	2.199	0.000139	0.000999	hypothetical protein
XM_008040791.1	-2.204	1.571	0.00014	0.001	hypothetical protein
XM_008044646.1	-2.313	0.789	0.000141	0.00101	hypothetical protein
XM_008044439.1	-1.344	3.234	0.000141	0.00101	acetyl-CoA synthetase-like protein
XM_008045555.1	-1.62	2.506	0.000141	0.00101	FAD-binding domain-containing protein
XM_008041010.1	-1.13	4.78	0.000145	0.00104	galactokinase gal
XM_008042189.1	-1.634	2.206	0.000145	0.00104	hypothetical protein
XM_008043092.1	-1.395	9.892	0.000148	0.00105	GroES-like protein
XM_008042316.1	-1.089	4.304	0.00015	0.00107	hypothetical protein
XM_008042534.1	-1.299	6.426	0.000157	0.00111	hypothetical protein
XM_008039425.1	-1.074	5.436	0.000157	0.00111	fragmin60
XM_008035517.1	-2.706	0.426	0.000158	0.00112	acid protease
XM_008037866.1	-1.214	8.814	0.00016	0.00113	NADPH-dependent glutamate synthase
XM_008043982.1	-1.129	4.17	0.000161	0.00114	hypothetical protein
XM_008037796.1	-1.456	2.938	0.000162	0.00114	hypothetical protein
XM_008039081.1	-1.052	5.516	0.000165	0.00116	hypothetical protein
XM_008042279.1	-2.491	0.736	0.000167	0.00117	glycoside hydrolase family 79 protein
XM_008036240.1	-2.379	2.975	0.00017	0.00119	UDP-Glycosyltransferase/glycogen phosphorylase
XM_008043237.1	-1.049	4.279	0.000174	0.00122	acyl-CoA N-acyltransferase
XM_008035075.1	-3.907	0.56	0.000175	0.00122	hypothetical protein
XM_008041214.1	-1.278	4.019	0.000178	0.00124	S-adenosyl-L-methionine-dependent methyltransferase
XM_008038616.1	-2.03	2.265	0.000181	0.00125	hypothetical protein
XM_008044122.1	-2.415	1.732	0.000182	0.00126	hypothetical protein
XM_008044096.1	-1.557	2.276	0.000182	0.00126	hypothetical protein
XM_008042304.1	-1.103	4.619	0.000184	0.00127	hypothetical protein
XM_008036755.1	-1.033	4.516	0.000188	0.0013	hypothetical protein
XM_008044397.1	-1.107	4.709	0.000189	0.0013	hypothetical protein
XM_008033865.1	-2.224	1.162	0.00019	0.00131	hypothetical protein
XM_008037466.1	-1.699	1.732	0.000193	0.00133	CC42_CANAL CELL division control protein 42
XM_008040503.1	-1.07	4.278	0.000196	0.00135	glutamine-dependent NAD(+) synthetase with GAT domain-containing protein
XM_008036611.1	-1.255	3.497	0.000196	0.00135	hypothetical protein
XM_008043566.1	-2.419	0.866	0.000196	0.00135	hypothetical protein
XM_008036073.1	-1.47	2.533	0.000196	0.00135	hypothetical protein
XM_008045491.1	-1.039	4.527	0.0002	0.00137	hypothetical protein
XM_008047154.1	-2.901	2.02	0.0002	0.00137	hypothetical protein
XM_008046894.1	-1.177	3.648	0.000201	0.00138	hypothetical protein
XM_008045048.1	-1.114	5.291	0.000202	0.00138	alpha/beta-hydrolase
XM_008044797.1	-1.182	3.549	0.000204	0.00139	hypothetical protein
XM_008041072.1	-2.189	1.256	0.000205	0.0014	hypothetical protein
XM_008036491.1	-1.415	2.977	0.000206	0.0014	kinase-like protein
XM_008039254.1	-1.149	4.362	0.000206	0.0014	hypothetical protein
XM_008046561.1	-1.116	6.223	0.000207	0.00141	terpenoid cyclases/Protein prenyltransferase
XM_008033732.1	-1.128	6.357	0.000207	0.00141	ubiquitinyl hydrolase
XM_008038150.1	-1.896	2.487	0.000208	0.00141	hypothetical protein
XM_008041433.1	-1.229	10.479	0.00021	0.00142	60S acidic ribosomal protein P0
XM_008039202.1	-1.206	3.979	0.000213	0.00144	hypothetical protein
XM_008040877.1	-1.591	1.887	0.000214	0.00145	homeobox-domain-containing protein
XM_008035283.1	-1.416	2.906	0.000216	0.00146	hypothetical protein
XM_008045040.1	-1.168	3.364	0.000216	0.00146	hypothetical protein
XM_008040160.1	-1.48	2.22	0.000217	0.00146	hypothetical protein
XM_008039703.1	-1.501	2.388	0.000217	0.00146	hypothetical protein
XM_008039651.1	-2.997	0.321	0.000219	0.00148	hypothetical protein
XM_008040874.1	-2.706	0.425	0.000221	0.00149	hypothetical protein
XM_008042510.1	-1.308	4.072	0.000221	0.00149	hypothetical protein
XM_008044561.1	-1.656	1.823	0.000221	0.00149	hypothetical protein
XM_008043923.1	-1.857	6.207	0.000222	0.00149	hypothetical protein
XM_008038020.1	-1.022	6.322	0.000225	0.00151	leucyl aminopeptidase
XM_008033886.1	-1.026	6.322	0.000226	0.00151	histidyl-tRNA synthetase
XM_008041498.1	-1.459	3.601	0.000226	0.00151	RdRP-domain-containing protein
XM_008045297.1	-5.961	-0.377	0.000229	0.00153	hypothetical protein
XM_008046339.1	-2.078	1.878	0.000232	0.00155	hypothetical protein
XM_008045372.1	-2.837	1.863	0.000234	0.00156	Dehydroquinate synthase-like protein
XM_008044649.1	-5.959	-0.378	0.000237	0.00158	hypothetical protein
XM_008039280.1	-2.018	1.241	0.000242	0.00161	hypothetical protein
XM_008035154.1	-1.344	5.106	0.000245	0.00163	hypothetical protein
XM_008035330.1	-1.22	7.71	0.000252	0.00166	hypothetical protein
XM_008036525.1	-2.415	0.68	0.000256	0.00169	hypothetical protein
XM_008035180.1	-1.007	4.425	0.000256	0.00169	hypothetical protein
XM_008035285.1	-2.688	1.756	0.000256	0.00169	phosphatases II
XM_008045429.1	-1.226	5.846	0.000265	0.00174	aspartic peptidase A1
XM_008036380.1	-2.19	1.136	0.000277	0.00181	MFS general substrate transporter
XM_008041130.1	-1.566	2.018	0.000278	0.00181	hypothetical protein
XM_008044676.1	-2.279	1.632	0.000278	0.00182	HET-domain-containing protein
XM_008046435.1	-1.742	1.63	0.000285	0.00186	hypothetical protein
XM_008043946.1	-1.076	6.653	0.000288	0.00187	hypothetical protein
XM_008044040.1	-2.895	1.541	0.000289	0.00187	hypothetical protein
XM_008034728.1	-1.062	6.145	0.000293	0.0019	hypothetical protein
XM_008043829.1	-1.363	2.551	0.000293	0.0019	hypothetical protein
XM_008034005.1	-1.354	2.514	0.000294	0.0019	hypothetical protein
XM_008034369.1	-1.362	2.608	0.000295	0.00191	hypothetical protein
XM_008036667.1	-1.02	4.06	0.000297	0.00192	hypothetical protein
XM_008033670.1	-1.065	6.105	0.000297	0.00192	GAMM1 protein
XM_008039199.1	-3.374	0.167	0.000299	0.00192	hypothetical protein
XM_008044046.1	-1.081	4.127	0.000299	0.00193	hypothetical protein
XM_008041961.1	-2.265	0.916	0.000303	0.00195	hypothetical protein
XM_008035607.1	-1.855	2.019	0.000306	0.00197	hypothetical protein
XM_008033719.1	-2.147	7.656	0.00031	0.00199	hypothetical protein
XM_008038286.1	-1.011	3.972	0.000312	0.002	D-lactate dehydrogenase cytochrome oxidoreductase
XM_008035617.1	-2.079	1.874	0.000314	0.00201	kinase-like protein
XM_008039520.1	-1.462	2.248	0.000315	0.00201	methyltransferase type 11
XM_008039266.1	-3.251	0.082	0.000318	0.00203	hypothetical protein
XM_008035132.1	-1.191	5.089	0.000318	0.00203	ARM repeat-containing protein
XM_008047240.1	-1.598	2.043	0.00032	0.00204	hypothetical protein
XM_008037781.1	-1.363	3.371	0.000321	0.00204	glycoside hydrolase family 92 protein
XM_008045623.1	-1.082	4.569	0.000321	0.00205	cytosine-5--methyltransferase
XM_008039603.1	-2.991	0.318	0.000326	0.00207	hypothetical protein
XM_008041817.1	-3.243	0.497	0.000328	0.00208	hypothetical protein
XM_008036710.1	-1.214	8.224	0.000333	0.00211	delta-1-pyrroline-5-carboxylate dehydrogenase
XM_008042800.1	-1.87	2.766	0.000348	0.0022	hypothetical protein
XM_008036852.1	-1.101	5.605	0.000358	0.00225	hypothetical protein
XM_008039402.1	-1.055	5.061	0.000359	0.00226	hypothetical protein
XM_008035795.1	-1.002	4.83	0.00036	0.00226	hypothetical protein
XM_008039913.1	-3.949	0.591	0.000361	0.00227	hypothetical protein
XM_008043576.1	-1.244	2.88	0.000363	0.00227	hypothetical protein
XM_008037590.1	-2.761	0.463	0.000363	0.00228	hypothetical protein
XM_008038825.1	-1.72	1.614	0.000366	0.00229	hypothetical protein
XM_008043062.1	-1.485	2.338	0.000369	0.00231	G-alpha-domain-containing protein
XM_008046550.1	-1.756	2.109	0.000374	0.00233	hypothetical protein
XM_008039597.1	-1.402	4.353	0.000376	0.00234	hypothetical protein
XM_008034621.1	-1.057	4.415	0.000377	0.00235	hypothetical protein
XM_008037062.1	-1.524	1.839	0.00038	0.00236	hypothetical protein
XM_008043154.1	-1.583	1.77	0.000387	0.0024	hypothetical protein
XM_008036301.1	-1.024	5.475	0.000389	0.00241	putative G-protein coupled receptor
XM_008033992.1	-1.13	3.483	0.000389	0.00241	hypothetical protein
XM_008044731.1	-2.835	0.205	0.000396	0.00245	hypothetical protein
XM_008039879.1	-1.102	7.254	0.000398	0.00246	hypothetical protein
XM_008036563.1	-1.879	1.242	0.0004	0.00247	hypothetical protein
XM_008043651.1	-1.322	2.744	0.000407	0.00251	hypothetical protein
XM_008046717.1	-1.41	2.728	0.000412	0.00253	hypothetical protein
XM_008035644.1	-2.281	2.863	0.000418	0.00257	hypothetical protein
XM_008038651.1	-1.06	7.077	0.00042	0.00257	T-complex protein 1
XM_008043936.1	-1.026	4.423	0.000425	0.0026	galactose oxidase
XM_008046877.1	-1.78	1.354	0.000428	0.00261	HET-domain-containing protein
XM_008037490.1	-1.168	3.742	0.00043	0.00262	hypothetical protein
XM_008037258.1	-1.211	3.499	0.000432	0.00263	hypothetical protein
XM_008038718.1	-1.483	2.008	0.000432	0.00263	ATP-dependent DNA helicase
XM_008041788.1	-1.77	1.505	0.000435	0.00264	hypothetical protein
XM_008038468.1	-1.484	2.376	0.000438	0.00266	hypothetical protein
XM_008046798.1	-2.286	0.59	0.000439	0.00266	hypothetical protein
XM_008046221.1	-1.084	7.14	0.000439	0.00266	hypothetical protein
XM_008041510.1	-1.181	6.594	0.00044	0.00266	P-loop containing nucleoside triphosphate hydrolase protein
XM_008045179.1	-2.703	0.423	0.000442	0.00267	hypothetical protein
XM_008043380.1	-1.898	2.157	0.000449	0.00271	cytochrome P450
XM_008043352.1	-1.265	3.619	0.000458	0.00276	hypothetical protein
XM_008038873.1	-1.089	8.333	0.000458	0.00276	hypothetical protein
XM_008037023.1	-1.029	6.691	0.000459	0.00276	Methylthioadenosine phosphorylase
XM_008036435.1	-1.137	6.475	0.000461	0.00277	protease propeptide/inhibitor
XM_008036714.1	-1.562	4.171	0.000464	0.00279	cytochrome P450
XM_008043717.1	-1.968	2.407	0.000465	0.00279	hypothetical protein
XM_008039446.1	-1.608	8.792	0.000468	0.0028	pyruvate decarboxylase
XM_008042208.1	-3.36	0.928	0.000473	0.00283	MFS general substrate transporter
XM_008042640.1	-1.233	4.341	0.000482	0.00288	hypothetical protein
XM_008036753.1	-2.612	0.359	0.000483	0.00289	glycosyl transferase
XM_008041761.1	-1.769	1.508	0.000488	0.00291	ankyrin
XM_008046462.1	-1.824	1.202	0.000505	0.00301	hypothetical protein
XM_008046871.1	-2.324	0.616	0.000505	0.00301	hypothetical protein
XM_008040065.1	-1.196	4.285	0.000508	0.00301	kinase-like protein
XM_008038708.1	-1.721	3.53	0.000513	0.00304	phosphoglucomutase first 3 domain-containing protein
XM_008045245.1	-1.217	3.181	0.000515	0.00305	hypothetical protein
XM_008045108.1	-1.068	8.541	0.000518	0.00306	CMGC/MAPK/ERK protein kinase
XM_008040872.1	-1.725	1.474	0.00052	0.00307	hypothetical protein
XM_008037484.1	-2.1	0.941	0.000521	0.00308	hypothetical protein
XM_008041327.1	-1.097	9	0.000523	0.00309	Acbp from Moniliophthora Perniciosa
XM_008039737.1	-2.445	0.491	0.000534	0.00314	alpha/beta-hydrolase
XM_008033626.1	-1.044	5.087	0.000536	0.00315	NAD-dependent glycerol-3-phosphate dehydrogenase
XM_008042273.1	-1.055	5.224	0.00054	0.00317	Bicupin oxalate decarboxylase/oxidase
XM_008039829.1	-1.721	4.455	0.000542	0.00318	hypothetical protein
XM_008036971.1	-1.137	5.875	0.000543	0.00319	aflatoxin-detoxifizyme
XM_008039835.1	-1.21	2.923	0.000549	0.00322	methyltransferase
XM_008045613.1	-1.871	5.994	0.000549	0.00322	alpha/beta-hydrolase
XM_008034531.1	-1.453	3.114	0.000556	0.00325	hypothetical protein
XM_008036760.1	-1.291	2.723	0.00056	0.00327	hypothetical protein
XM_008047064.1	-1.023	5.36	0.000563	0.00328	hypothetical protein
XM_008036482.1	-1.538	3.261	0.000563	0.00328	Josephin-domain-containing protein
XM_008045323.1	-4.208	1.276	0.000563	0.00328	hypothetical protein
XM_008042624.1	-1.065	5.384	0.000566	0.00329	hypothetical protein
XM_008037163.1	-1.216	2.839	0.000567	0.0033	hypothetical protein
XM_008047099.1	-2.81	0.497	0.000571	0.00332	hypothetical protein
XM_008040336.1	-1.323	2.463	0.000578	0.00335	tannase and feruloyl esterase
XM_008045192.1	-1.166	8.217	0.000581	0.00337	NAD-P-binding protein
XM_008042115.1	-2.242	0.558	0.000583	0.00337	hypothetical protein
XM_008034348.1	-2.136	3.352	0.000583	0.00337	hypothetical protein
XM_008042620.1	-1.495	2.064	0.000599	0.00345	hypothetical protein
XM_008044128.1	-1.376	8.417	0.000602	0.00346	kinase-like protein
XM_008044325.1	-2.684	0.884	0.000606	0.00348	hypothetical protein
XM_008040614.1	-2.254	2.759	0.000608	0.00349	hypothetical protein
XM_008040462.1	-1.261	2.847	0.000609	0.00349	HET-domain-containing protein
XM_008044586.1	-2.219	1.028	0.000613	0.00351	hypothetical protein
XM_008033905.1	-2.132	3.146	0.000615	0.00352	hypothetical protein
XM_008038104.1	-2.162	0.842	0.000622	0.00355	hypothetical protein
XM_008034243.1	-1.001	7.622	0.000626	0.00357	mitogen activated protein kinase
XM_008037795.1	-1.079	3.436	0.000629	0.00359	hypothetical protein
XM_008039357.1	-1.139	8.401	0.000633	0.0036	hypothetical protein
XM_008041078.1	-1.943	1.974	0.000634	0.0036	hypothetical protein
XM_008040323.1	-1.492	2.104	0.000635	0.00361	hypothetical protein
XM_008046370.1	-2.669	2.117	0.000637	0.00361	hypothetical protein
XM_008034365.1	-1.859	1.319	0.000637	0.00361	hypothetical protein
XM_008044464.1	-1.073	4.078	0.000639	0.00362	hypothetical protein
XM_008034194.1	-1.123	3.393	0.000644	0.00365	hypothetical protein
XM_008045952.1	-2.582	0.586	0.00065	0.00368	hypothetical protein
XM_008041094.1	-1.211	2.718	0.000653	0.00369	hypothetical protein
XM_008037969.1	-1.982	0.987	0.000666	0.00376	S-adenosyl-L-methionine-dependent methyltransferase
XM_008047306.1	-1.422	3.993	0.000673	0.00379	hypothetical protein
XM_008043746.1	-1.555	3.186	0.000684	0.00385	hypothetical protein
XM_008045929.1	-1.277	5.481	0.000689	0.00387	hypothetical protein
XM_008045795.1	-1.362	2.139	0.000696	0.00391	glycoside hydrolase
XM_008034011.1	-1.023	5.58	0.000697	0.00392	hypothetical protein
XM_008037073.1	-1.217	3.316	0.000698	0.00392	hypothetical protein
XM_008034690.1	-1.153	3.156	0.0007	0.00393	hypothetical protein
XM_008041287.1	-1.196	3.6	0.000705	0.00395	hypothetical protein
XM_008039174.1	-1.446	2.116	0.000707	0.00395	hypothetical protein
XM_008036842.1	-2.376	0.835	0.000708	0.00396	hypothetical protein
XM_008046467.1	-2.613	0.615	0.000723	0.00403	hypothetical protein
XM_008047392.1	-1.335	2.853	0.000727	0.00404	hypothetical protein
XM_008045015.1	-1.883	5.544	0.000727	0.00404	Phosphoenolpyruvate/pyruvate domain-containing protein
XM_008040731.1	-2.041	2.045	0.000731	0.00406	glycoside hydrolase
XM_008041455.1	-1.126	8.607	0.000735	0.00408	Thiamin diphosphate-binding protein
XM_008042089.1	-3.118	-0.009	0.000736	0.00408	hypothetical protein
XM_008038679.1	-1.565	2.865	0.000754	0.00417	hypothetical protein
XM_008045168.1	-3.121	-0.009	0.000761	0.0042	hypothetical protein
XM_008036480.1	-1.951	0.964	0.000762	0.0042	Rds1 protein
XM_008046078.1	-2.181	1.354	0.000768	0.00422	hypothetical protein
XM_008046241.1	-1.25	2.531	0.000768	0.00422	HET-domain-containing protein
XM_008040097.1	-1.314	2.221	0.000775	0.00426	TvLac7 (TvLac7),
XM_008041302.1	-1.691	1.372	0.000778	0.00427	hypothetical protein
XM_008042760.1	-1.179	3.415	0.00078	0.00428	putative isomerase YbhE
XM_008040144.1	-2.239	0.737	0.000782	0.00428	hypothetical protein
XM_008045053.1	-1.291	3.66	0.000795	0.00435	hypothetical protein
XM_008035654.1	-1.51	2.027	0.000798	0.00436	hypothetical protein
XM_008046113.1	-1.093	3.939	0.000801	0.00437	NAD-P-binding protein
XM_008042755.1	-2.374	2.725	0.000804	0.00439	fungal hydrophobin
XM_008035556.1	-1.377	2.109	0.000816	0.00444	hypothetical protein
XM_008034667.1	-1.151	9.585	0.000832	0.00451	pyruvate kinase
XM_008036793.1	-2.607	0.358	0.000833	0.00452	hypothetical protein
XM_008036898.1	-3.115	-0.011	0.00084	0.00455	hypothetical protein
XM_008036783.1	-1.231	2.491	0.00086	0.00464	hypothetical protein
XM_008042345.1	-3.173	1.261	0.000868	0.00468	chitinase
XM_008040223.1	-1.78	2.313	0.000876	0.00471	hypothetical protein
XM_008038099.1	-1.138	3.233	0.000885	0.00475	hypothetical protein
XM_008034726.1	-1.144	10.917	0.000896	0.0048	Aldo/keto reductase
XM_008036617.1	-1.001	4.225	0.000897	0.0048	hypothetical protein
XM_008041881.1	-1.318	3.812	0.000898	0.0048	hypothetical protein
XM_008045672.1	-1.356	2.486	0.000907	0.00485	Zn-dependent exopeptidase
XM_008035246.1	-2.192	0.865	0.000909	0.00486	hypothetical protein
XM_008039877.1	-2.715	0.124	0.000913	0.00487	hypothetical protein
XM_008045919.1	-1.466	2.467	0.000919	0.0049	hypothetical protein
XM_008036032.1	-1.6	1.663	0.000926	0.00493	hypothetical protein
XM_008047155.1	-1.059	6.527	0.000936	0.00498	hypothetical protein
XM_008036721.1	-1.258	3.793	0.00095	0.00505	acyl-CoA N-acyltransferase
XM_008042590.1	-1.64	1.337	0.000958	0.00508	hypothetical protein
XM_008041244.1	-1.293	2.278	0.000964	0.00511	hypothetical protein
XM_008037344.1	-1.304	2.251	0.000967	0.00512	hypothetical protein
XM_008036047.1	-1.272	2.398	0.000988	0.00523	hypothetical protein
XM_008045473.1	-3.302	0.119	0.000993	0.00525	hypothetical protein
XM_008040886.1	-3.672	-0.262	0.000996	0.00526	hypothetical protein
XM_008044979.1	-1.143	2.856	0.000996	0.00526	HET-domain-containing protein
XM_008037401.1	-3.048	-0.056	0.001	0.0053	HET-domain-containing protein
XM_008042450.1	-1.115	2.901	0.00102	0.00536	hypothetical protein
XM_008034383.1	-1.05	6.772	0.00102	0.00537	Clavaminate synthase-like protein
XM_008043185.1	-1.344	2.806	0.00102	0.00538	kinase-like protein
XM_008046166.1	-3.114	-0.01	0.00103	0.00541	hypothetical protein
XM_008041826.1	-2.149	0.495	0.00103	0.00541	hypothetical protein
XM_008033910.1	-2.304	0.395	0.00103	0.00542	hypothetical protein
XM_008034435.1	-1.005	7.63	0.00104	0.00545	homocitrate synthase
XM_008045102.1	-1.302	4.359	0.00106	0.00554	hypothetical protein
XM_008041494.1	-1.067	6.074	0.00106	0.00555	hypothetical protein
XM_008034800.1	-1.072	7.37	0.00107	0.00558	phosphoacetylglucosamine mutase
XM_008040747.1	-1.283	2.61	0.00107	0.00559	hypothetical protein
XM_008046950.1	-2.744	0.458	0.00107	0.00559	Clavaminate synthase-like protein
XM_008043322.1	-1.577	1.373	0.00108	0.00561	histone deacetylase 8
XM_008041467.1	-1.128	3.03	0.00108	0.00563	Aldo/keto reductase
XM_008041695.1	-1.19	2.952	0.00108	0.00563	alpha/beta-hydrolase
XM_008033847.1	-1.386	2.375	0.00108	0.00563	hypothetical protein
XM_008042033.1	-1.27	2.574	0.00109	0.00565	hypothetical protein
XM_008045068.1	-1.225	2.677	0.00109	0.00567	oxalate decarboxylase
XM_008035748.1	-2.718	0.126	0.00111	0.00574	hypothetical protein
XM_008046141.1	-2.718	0.126	0.00111	0.00574	MFS general substrate transporter
XM_008038293.1	-1.453	4.164	0.00113	0.00582	hypothetical protein
XM_008033587.1	-1.092	7.812	0.00113	0.00582	cofactor-independent phosphoglycerate mutase
XM_008042481.1	-1.599	1.659	0.00113	0.00583	hypothetical protein
XM_008042995.1	-2.281	0.763	0.00114	0.00588	hypothetical protein
XM_008046134.1	-2.448	0.247	0.00115	0.00591	hypothetical protein
XM_008036253.1	-1.78	2.583	0.00116	0.00595	coma-domain-containing protein
XM_008045377.1	-2.171	0.99	0.00117	0.00597	hypothetical protein
XM_008038709.1	-1.613	1.319	0.00117	0.00598	hypothetical protein
XM_008041375.1	-2.167	0.843	0.00118	0.00602	thaumatin-like protein
XM_008046297.1	-1.712	1.803	0.00118	0.00602	hypothetical protein
XM_008038106.1	-2.148	0.495	0.00119	0.00606	hypothetical protein
XM_008043877.1	-1.159	3.476	0.0012	0.00608	hypothetical protein
XM_008043747.1	-2.119	0.811	0.00122	0.00621	hydrophobin
XM_008047427.1	-1.983	1.41	0.00123	0.00623	hypothetical protein
XM_008046007.1	-1.307	3.751	0.00123	0.00623	hypothetical protein
XM_008039421.1	-1.195	2.73	0.00126	0.00637	WD40 repeat-like protein
XM_008035724.1	-2.717	0.123	0.00127	0.00642	hypothetical protein
XM_008036727.1	-1.172	5.6	0.00129	0.00651	adenine phosphoribosyltransferase
XM_008033833.1	-1.373	2.064	0.00129	0.00652	hypothetical protein
XM_008034109.1	-2.051	0.763	0.0013	0.00654	hypothetical protein
XM_008041743.1	-1.175	6.099	0.0013	0.00655	Mfs1.2
XM_008040686.1	-1.12	6.623	0.00131	0.00657	hypothetical protein
XM_008041134.1	-3.476	2.53	0.00132	0.0066	proline-specific peptidase
XM_008046713.1	-2.07	0.918	0.00133	0.00664	MFS general substrate transporter
XM_008042990.1	-2.792	0.735	0.00133	0.00665	hypothetical protein
XM_008040459.1	-1.491	2.186	0.00133	0.00665	HET-domain-containing protein
XM_008037739.1	-1.146	2.984	0.00134	0.00671	phosphoglycerate mutase-like protein
XM_008036822.1	-1.847	1.119	0.00135	0.00673	hypothetical protein
XM_008046543.1	-1.559	1.569	0.00136	0.0068	hypothetical protein
XM_008040464.1	-1.129	8.667	0.00137	0.00685	hypothetical protein
XM_008034618.1	-1.543	6.031	0.00138	0.00686	hypothetical protein
XM_008043330.1	-1.391	1.851	0.00139	0.00691	subtilisin-like protein
XM_008042086.1	-1.441	2.153	0.0014	0.00696	hypothetical protein
XM_008038419.1	-1.453	4.856	0.00143	0.00708	hypothetical protein
XM_008043182.1	-1.477	2.719	0.00144	0.00712	hypothetical protein
XM_008042845.1	-1.707	1.3	0.00144	0.00714	glycoside hydrolase family 71 protein
XM_008047337.1	-2.302	0.392	0.00144	0.00715	sorbose reductase sou1
XM_008041131.1	-2.15	1.62	0.00146	0.00719	hypothetical protein
XM_008045472.1	-2.242	0.894	0.00146	0.00719	hypothetical protein
XM_008034187.1	-1.162	3.331	0.00149	0.00734	hypothetical protein
XM_008045524.1	-1.373	1.787	0.0015	0.00739	hypothetical protein
XM_008043714.1	-2.208	1.271	0.00151	0.00742	hypothetical protein
XM_008044640.1	-1.848	0.893	0.00152	0.00746	hypothetical protein
XM_008045163.1	-2.929	2.151	0.00154	0.00754	hypothetical protein
XM_008045835.1	-1.084	4.241	0.00154	0.00756	hypothetical protein
XM_008039227.1	-1.03	3.828	0.00155	0.00761	hypothetical protein
XM_008035738.1	-1.168	5.788	0.00156	0.00762	hypothetical protein
XM_008037066.1	-1.594	1.721	0.00157	0.00766	hypothetical protein
XM_008045471.1	-1.924	1.892	0.00157	0.00768	hypothetical protein
XM_008038659.1	-1.197	2.345	0.00158	0.00768	hypothetical protein
XM_008045401.1	-3.459	2.595	0.00158	0.00769	hypothetical protein
XM_008037350.1	-1.164	4.002	0.00158	0.0077	FH2-domain-containing protein
XM_008035590.1	-1.693	1.205	0.0016	0.00776	hypothetical protein
XM_008038998.1	-2.897	0.249	0.0016	0.00776	hypothetical protein
XM_008042967.1	-1.881	0.916	0.0016	0.00776	hypothetical protein
XM_008042042.1	-1.706	1.12	0.00161	0.00779	hypothetical protein
XM_008044260.1	-2.443	1.558	0.00161	0.00782	hypothetical protein
XM_008042844.1	-1.892	2.971	0.00162	0.00786	glycoside hydrolase family 95 protein
XM_008040783.1	-1.199	2.609	0.00162	0.00786	hypothetical protein
XM_008047132.1	-2.346	0.425	0.00163	0.00786	hypothetical protein
XM_008044812.1	-1.285	3.999	0.00165	0.00796	hypothetical protein
XM_008039478.1	-1.967	7.324	0.00165	0.00796	alpha/beta-hydrolase
XM_008035352.1	-1.012	9.576	0.00166	0.00801	hypothetical protein
XM_008042069.1	-1.198	3.237	0.00167	0.00804	hypothetical protein
XM_008040694.1	-2.462	0.711	0.0017	0.00815	hypothetical protein
XM_008037896.1	-1.51	1.934	0.0017	0.00818	hypothetical protein
XM_008041500.1	-1.823	2.422	0.00171	0.00819	hypothetical protein
XM_008045692.1	-1.915	1.263	0.00173	0.0083	hypothetical protein
XM_008044884.1	-2.55	0.562	0.00174	0.0083	hypothetical protein
XM_008033998.1	-1.039	3.097	0.00175	0.00834	hypothetical protein
XM_008037240.1	-1.305	7.148	0.00175	0.00835	oxidoreductase
XM_008035520.1	-1.253	3.038	0.00177	0.00842	ubiquitin
XM_008043510.1	-1.816	0.987	0.00179	0.00853	hypothetical protein
XM_008040486.1	-1.009	3.212	0.0018	0.00855	hypothetical protein
XM_008041864.1	-2.554	1.125	0.00187	0.00886	hypothetical protein
XM_008038398.1	-1.601	3.247	0.00187	0.00887	hypothetical protein
XM_008039967.1	-1.225	6.458	0.00188	0.00889	hypothetical protein
XM_008035491.1	-2.251	0.359	0.00188	0.00891	hypothetical protein
XM_008033897.1	-1.448	2.781	0.0019	0.00895	hypothetical protein
XM_008039822.1	-2.082	1.477	0.0019	0.00898	thioredoxin-like protein
XM_008038905.1	-1.073	3.286	0.0019	0.00899	MFS general substrate transporter
XM_008046314.1	-1.513	2.746	0.00193	0.00909	hypothetical protein
XM_008036081.1	-2.129	0.819	0.00194	0.00911	hypothetical protein
XM_008037028.1	-1.103	4.869	0.00194	0.00913	cytochrome P450
XM_008046237.1	-2.197	0.323	0.00195	0.00917	HET-domain-containing protein
XM_008034841.1	-1.31	2.142	0.00198	0.0093	Co-chaperone Hsc20
XM_008045272.1	-1.233	2.272	0.002	0.00938	hypothetical protein
XM_008036967.1	-1.521	1.543	0.00205	0.00955	Aldo/keto reductase
XM_008036147.1	-1.822	1.102	0.00205	0.00956	HET-domain-containing protein
XM_008041470.1	-1.03	3.039	0.00205	0.00956	hypothetical protein
XM_008046517.1	-1.184	2.648	0.0021	0.00973	hypothetical protein
XM_008042647.1	-2.161	0.682	0.00211	0.00976	hypothetical protein
XM_008038164.1	-1.294	2.012	0.00211	0.00978	hypothetical protein
XM_008034002.1	-2.332	3.377	0.00218	0.0101	hypothetical protein
XM_008046837.1	-1.09	3.079	0.0022	0.0101	hypothetical protein
XM_008045998.1	-2.768	0.161	0.0022	0.0101	hypothetical protein
XM_008043971.1	-1.885	0.791	0.00222	0.0102	hypothetical protein
XM_008046730.1	-2.97	0.872	0.00226	0.0103	hypothetical protein
XM_008043027.1	-2.34	0.623	0.00228	0.0104	hypothetical protein
XM_008044819.1	-1.029	3.405	0.00231	0.0105	hypothetical protein
XM_008037298.1	-1.05	4.03	0.00234	0.0106	hypothetical protein
XM_008043351.1	-1.228	2.626	0.00235	0.0107	NAD-P-binding protein
XM_008036893.1	-1.596	1.461	0.00235	0.0107	hypothetical protein
XM_008039292.1	-1.355	2.356	0.00239	0.0108	hypothetical protein
XM_008044970.1	-1.759	2.299	0.00242	0.011	hypothetical protein
XM_008043372.1	-2.465	0.71	0.00244	0.011	hypothetical protein
XM_008046212.1	-1.048	3.404	0.00246	0.0111	cytochrome P450
XM_008045612.1	-1.256	3.716	0.00247	0.0111	alpha/beta-hydrolase
XM_008044589.1	-1.472	2.746	0.0025	0.0112	hypothetical protein
XM_008044664.1	-1.375	2.67	0.00251	0.0113	hypothetical protein
XM_008046337.1	-1.978	0.557	0.00252	0.0113	hypothetical protein
XM_008045793.1	-1.138	2.541	0.00253	0.0113	hypothetical protein
XM_008046677.1	-1.401	2.45	0.00253	0.0113	MFS general substrate transporter
XM_008036066.1	-1.019	8.009	0.00254	0.0114	hypothetical protein
XM_008040548.1	-1.206	2.32	0.00255	0.0114	hypothetical protein
XM_008045641.1	-1.323	1.851	0.00258	0.0115	hypothetical protein
XM_008043025.1	-3.493	-0.376	0.00267	0.0118	hypothetical protein
XM_008043299.1	-1.639	2.123	0.00273	0.012	FLU1-II
XM_008037805.1	-2.899	-0.155	0.00281	0.0124	hypothetical protein
XM_008034131.1	-2.257	0.36	0.00283	0.0125	hypothetical protein
XM_008038596.1	-1.245	5.978	0.00285	0.0125	hypothetical protein
XM_008047228.1	-2.33	0.168	0.00286	0.0126	hypothetical protein
XM_008037255.1	-1.258	2.287	0.00289	0.0127	alpha/beta-hydrolase
XM_008045765.1	-1.854	2.235	0.00295	0.0129	kinase-like protein
XM_008033528.1	-2.325	0.166	0.00295	0.0129	hypothetical protein
XM_008036166.1	-1.925	0.679	0.00298	0.013	carotenoid ester lipase precursor
XM_008043898.1	-2.146	0.674	0.00298	0.013	glycoside hydrolase
XM_008044585.1	-1.378	1.511	0.003	0.0131	hypothetical protein
XM_008044899.1	-1.706	1.303	0.00301	0.0131	hypothetical protein
XM_008047264.1	-1.153	2.317	0.00307	0.0133	acetyl-CoA synthetase-like protein
XM_008045849.1	-2.517	-0.008	0.00317	0.0137	hypothetical protein
XM_008036828.1	-1.746	0.941	0.00318	0.0138	hypothetical protein
XM_008040559.1	-1.198	2.348	0.0032	0.0138	hypothetical protein
XM_008034525.1	-1.18	2.597	0.00321	0.0139	hypothetical protein
XM_008035297.1	-2.46	0.499	0.00323	0.0139	hypothetical protein
XM_008043844.1	-1.576	1.37	0.00328	0.0141	hypothetical protein
XM_008044345.1	-2.095	0.459	0.00329	0.0141	hypothetical protein
XM_008034117.1	-2.054	0.766	0.00331	0.0142	hypothetical protein
XM_008040461.1	-1.014	3.065	0.00333	0.0143	cytochrome P450
XM_008038759.1	-1.734	0.816	0.00334	0.0143	hypothetical protein
XM_008047178.1	-1.076	3.158	0.00334	0.0143	L-asparaginase
XM_008042511.1	-1.024	3.189	0.00334	0.0143	hypothetical protein
XM_008042037.1	-2.513	0.288	0.00338	0.0144	hypothetical protein
XM_008036933.1	-1.89	0.791	0.00338	0.0144	hypothetical protein
XM_008033931.1	-1.676	1.588	0.00341	0.0146	hypothetical protein
XM_008034294.1	-1.013	7.827	0.00343	0.0146	dynein heavy chain
XM_008035278.1	-1.703	6.156	0.00343	0.0147	pali-domain-containing protein
XM_008040663.1	-1.166	3.287	0.00349	0.0148	hypothetical protein
XM_008044650.1	-1.736	0.817	0.0035	0.0149	hypothetical protein
XM_008042853.1	-1.115	2.999	0.00351	0.0149	hypothetical protein
XM_008036562.1	-1.441	2.31	0.00353	0.015	hypothetical protein
XM_008045818.1	-1.996	0.393	0.0036	0.0152	hypothetical protein
XM_008036071.1	-1.205	2.851	0.00367	0.0155	hypothetical protein
XM_008036020.1	-1.021	5.623	0.00375	0.0158	aromatic compound dioxygenase
XM_008046153.1	-1.885	0.652	0.00377	0.0158	hypothetical protein
XM_008037260.1	-1.352	1.966	0.00382	0.016	terpenoid synthase
XM_008047259.1	-1.132	3.358	0.00383	0.016	hypothetical protein
XM_008045530.1	-1.169	2.563	0.00384	0.016	hypothetical protein
XM_008039176.1	-1.959	1.56	0.00386	0.0161	hypothetical protein
XM_008041422.1	-2.819	-0.205	0.00388	0.0161	hypothetical protein
XM_008036139.1	-1.4	1.589	0.00391	0.0162	hypothetical protein
XM_008039086.1	-1.118	5.253	0.00401	0.0167	MFS general substrate transporter
XM_008044698.1	-2.322	0.164	0.00403	0.0167	hypothetical protein
XM_008036677.1	-1.651	2.569	0.00408	0.0169	hypothetical protein
XM_008040932.1	-1.886	0.495	0.00408	0.0169	hypothetical protein
XM_008041892.1	-1.697	1.013	0.00409	0.0169	hypothetical protein
XM_008035233.1	-1.746	0.939	0.00409	0.0169	Zn-dependent exopeptidase
XM_008035380.1	-1.754	2.97	0.0041	0.0169	cytochrome c peroxidase (CCP1),
XM_008042580.1	-1.439	2.854	0.00414	0.017	beta-glucosidase
XM_008035242.1	-1.239	2.244	0.00418	0.0172	FAD/NAD-P-binding domain-containing protein
XM_008037837.1	-1.475	1.303	0.00418	0.0172	hypothetical protein
XM_008036992.1	-1.647	1.081	0.0042	0.0172	hypothetical protein
XM_008043301.1	-1.531	1.183	0.00423	0.0174	hypothetical protein
XM_008043068.1	-1.139	6.743	0.00424	0.0174	hypothetical protein
XM_008037741.1	-1.255	4.153	0.0043	0.0176	hypothetical protein
XM_008045751.1	-1.336	1.862	0.00433	0.0176	hypothetical protein
XM_008045320.1	-1.32	1.852	0.00437	0.0178	hypothetical protein
XM_008033816.1	-1.106	3.211	0.00441	0.0179	kinase-like protein
XM_008038969.1	-1.261	1.764	0.00444	0.018	tyrosinase
XM_008038177.1	-1.202	2.107	0.00444	0.018	hypothetical protein
XM_008040313.1	-2.642	0.625	0.00445	0.018	NAD-P-binding protein
XM_008046047.1	-1.147	3.966	0.0045	0.0182	hypothetical protein
XM_008040042.1	-1.812	3.311	0.00453	0.0183	TvLac6 (TvLac6),
XM_008034651.1	-1.232	1.927	0.00454	0.0183	hypothetical protein
XM_008042121.1	-2.396	0.208	0.00455	0.0183	hypothetical protein
XM_008034337.1	-1.946	0.359	0.00458	0.0184	ENTH-domain-containing protein
XM_008044092.1	-1.994	0.392	0.00458	0.0184	FAD dependent oxidoreductase
XM_008044215.1	-1.217	1.918	0.00459	0.0184	feruloyl esterase-like protein
XM_008043768.1	-1.89	0.499	0.00459	0.0184	hypothetical protein
XM_008043193.1	-1.352	2.091	0.00461	0.0185	glutamate decarboxylase
XM_008037534.1	-1.151	2.112	0.00464	0.0186	hypothetical protein
XM_008045642.1	-1.945	0.36	0.00465	0.0186	MFS general substrate transporter
XM_008039465.1	-2.39	0.21	0.0047	0.0188	hypothetical protein
XM_008047200.1	-1.748	0.56	0.00475	0.019	hypothetical protein
XM_008036996.1	-1.117	2.881	0.00481	0.0192	hypothetical protein
XM_008039300.1	-1.7	1.605	0.0049	0.0195	hypothetical protein
XM_008044737.1	-1.047	3.085	0.00499	0.0198	hypothetical protein
XM_008042782.1	-1.914	1.266	0.005	0.0198	hypothetical protein
XM_008046329.1	-3.126	1.209	0.00502	0.0199	hypothetical protein
XM_008044968.1	-1.38	1.79	0.00517	0.0204	MFS general substrate transporter
XM_008041022.1	-1.092	2.339	0.00517	0.0204	hypothetical protein
XM_008034053.1	-1.13	2.365	0.00536	0.0211	hypothetical protein
XM_008042658.1	-1.957	1.636	0.00548	0.0214	pheromone
XM_008042919.1	-2.362	0.433	0.00551	0.0215	hypothetical protein
XM_008036785.1	-2.079	0.625	0.00554	0.0216	hypothetical protein
XM_008034019.1	-1.705	1.463	0.00557	0.0217	hypothetical protein
XM_008040575.1	-1.011	2.657	0.00557	0.0217	hypothetical protein
XM_008045269.1	-1.406	1.955	0.00559	0.0218	hypothetical protein
XM_008042865.1	-1.547	1.014	0.00564	0.022	hypothetical protein
XM_008037372.1	-1.182	2.367	0.0057	0.0221	hypothetical protein
XM_008043602.1	-1.639	0.87	0.00571	0.0222	enolase C-terminal domain-like protein
XM_008035798.1	-1.402	3.255	0.00571	0.0222	hypothetical protein
XM_008037022.1	-1.018	2.686	0.0058	0.0225	hypothetical protein
XM_008046125.1	-2.367	0.433	0.00582	0.0225	hypothetical protein
XM_008044739.1	-1.055	2.373	0.00583	0.0226	hypothetical protein
XM_008041816.1	-1.339	1.765	0.00589	0.0228	hypothetical protein
XM_008036085.1	-1.165	2.225	0.00589	0.0228	Homocysteine S-methyltransferase
XM_008033930.1	-1.247	3.165	0.00594	0.0229	high nitrogen upregulated cytochrome P450 monooxygenase 2
XM_008043805.1	-1.345	2.41	0.00621	0.0238	hypothetical protein
XM_008045104.1	-1.441	1.936	0.00622	0.0238	hypothetical protein
XM_008047045.1	-1.951	0.839	0.00624	0.0239	DUF1264-domain-containing protein
XM_008039356.1	-1.15	2.495	0.00624	0.0239	hypothetical protein
XM_008044407.1	-1.045	2.339	0.00628	0.024	hypothetical protein
XM_008033869.1	-1.477	1.446	0.00632	0.0242	hypothetical protein
XM_008044761.1	-1.188	2.34	0.00638	0.0243	hypothetical protein
XM_008040994.1	-1.135	2.271	0.00647	0.0246	hypothetical protein
XM_008040175.1	-1.095	2.824	0.00657	0.0249	hypothetical protein
XM_008045983.1	-1.51	1.082	0.00663	0.0251	hypothetical protein
XM_008043283.1	-1.979	1.496	0.00668	0.0252	hypothetical protein
XM_008043550.1	-1.159	1.881	0.0067	0.0252	hypothetical protein
XM_008044424.1	-1.229	3.891	0.00681	0.0255	putative cyclase
XM_008045989.1	-2.1	0.792	0.00683	0.0256	hypothetical protein
XM_008047241.1	-1.175	1.89	0.00689	0.0258	hypothetical protein
XM_008037673.1	-1.108	2.047	0.00691	0.0258	Metalloprotease
XM_008041183.1	-1.878	0.648	0.00712	0.0264	glycoside hydrolase
XM_008035760.1	-1.595	1.385	0.00728	0.027	carotenoid ester lipase precursor
XM_008038908.1	-1.039	3.306	0.00733	0.0271	MFS general substrate transporter
XM_008036094.1	-1.07	2.442	0.00735	0.0271	hypothetical protein
XM_008038194.1	-1.081	2.942	0.00738	0.0272	hypothetical protein
XM_008046491.1	-2.445	-0.052	0.00739	0.0273	acid protease
XM_008040770.1	-2.867	1.36	0.00745	0.0274	hypothetical protein
XM_008047130.1	-1.746	1.772	0.00762	0.028	hypothetical protein
XM_008040353.1	-1.831	0.461	0.00764	0.028	hypothetical protein
XM_008034747.1	-1.128	6.283	0.00781	0.0285	glycoside hydrolase family 16 protein
XM_008039801.1	-1.243	5.216	0.00792	0.0288	aldehyde dehydrogenase
XM_008042536.1	-2.258	0.122	0.00795	0.0289	cytochrome P450
XM_008044139.1	-1.207	8.314	0.00795	0.0289	hypothetical protein
XM_008042892.1	-2.092	1.072	0.00808	0.0293	hypothetical protein
XM_008046466.1	-1.898	3.064	0.00819	0.0297	hypothetical protein
XM_008039424.1	-1.452	3.25	0.00822	0.0297	hypothetical protein
XM_008040388.1	-1.476	1.058	0.00825	0.0298	hypothetical protein
XM_008037385.1	-1.104	2.545	0.00831	0.03	Clavaminate synthase-like protein
XM_008043314.1	-1.635	0.868	0.00832	0.03	hypothetical protein
XM_008038040.1	-1.235	3.283	0.00834	0.03	alpha-N-acetylglucosaminidase
XM_008034821.1	-1.478	1.06	0.00836	0.0301	RTA1 like protein
XM_008039369.1	-1.052	2.429	0.00842	0.0302	hypothetical protein
XM_008036172.1	-1.441	1.036	0.00846	0.0303	hypothetical protein
XM_008034176.1	-1.589	1.933	0.0085	0.0304	hypothetical protein
XM_008046207.1	-1.633	1.811	0.00851	0.0304	hypothetical protein
XM_008043678.1	-1.37	1.885	0.00851	0.0304	HET-E
XM_008046318.1	-1.396	1.395	0.00855	0.0305	hypothetical protein
XM_008046082.1	-1.475	0.967	0.00864	0.0308	hypothetical protein
XM_008035202.1	-1.509	0.988	0.00865	0.0308	HET-domain-containing protein
XM_008038486.1	-1.317	1.407	0.00865	0.0308	hypothetical protein
XM_008043855.1	-1.084	1.954	0.00866	0.0309	hypothetical protein
XM_008037812.1	-1.653	0.764	0.00873	0.031	hypothetical protein
XM_008041912.1	-1.534	1.099	0.00879	0.0312	beta-lactamase/transpeptidase-like protein
XM_008035893.1	-1.157	2.549	0.00881	0.0313	acid protease
XM_008035282.1	-2.182	0.862	0.00891	0.0316	hypothetical protein
XM_008043979.1	-1.648	0.496	0.00895	0.0317	hypothetical protein
XM_008038556.1	-1.78	0.428	0.00911	0.0321	hypothetical protein
XM_008046259.1	-1.231	3.5	0.00911	0.0321	hypothetical protein
XM_008045262.1	-1.772	0.961	0.00912	0.0321	UDP-Glycosyltransferase/glycogen phosphorylase
XM_008043763.1	-1.011	2.68	0.00922	0.0325	hypothetical protein
XM_008033918.1	-1.217	2.153	0.00923	0.0325	hypothetical protein
XM_008035958.1	-1.678	6.015	0.00924	0.0325	aspartyl-tRNA synthetase cytoplasmic
XM_008043265.1	-1.199	1.62	0.00926	0.0326	hypothetical protein
XM_008047158.1	-1.313	4.276	0.00945	0.0331	terpenoid synthase
XM_008045385.1	-1.692	1.295	0.00946	0.0331	hypothetical protein
XM_008037151.1	-1.158	2.042	0.00954	0.0334	hypothetical protein
XM_008038402.1	-1.03	2.359	0.00966	0.0337	hypothetical protein
XM_008046525.1	-1.24	3.071	0.00988	0.0343	hypothetical protein
XM_008044752.1	-2.112	1.51	0.00997	0.0345	glycoside hydrolase family 3 protein
XM_008040429.1	-1.144	1.637	0.00998	0.0345	FAD/NAD-P-binding domain-containing protein
XM_008044792.1	-1.269	2.6	0.00999	0.0345	hypothetical protein
XM_008045443.1	-1.143	1.955	0.01	0.0346	cytochrome P450
XM_008039131.1	-1.088	2.944	0.01	0.0347	hypothetical protein
XM_008044800.1	-1.96	0.168	0.0101	0.0348	hypothetical protein
XM_008045575.1	-1.357	1.3	0.0102	0.035	hypothetical protein
XM_008046210.1	-1.812	0.739	0.0102	0.0351	hypothetical protein
XM_008034416.1	-1.866	1.414	0.0103	0.0353	hypothetical protein
XM_008039663.1	-2.629	5.308	0.0105	0.0359	hypothetical protein
XM_008035039.1	-2.075	0.243	0.0107	0.0364	hypothetical protein
XM_008034090.1	-2.124	0.037	0.0107	0.0365	hypothetical protein
XM_008043131.1	-1.153	1.788	0.0108	0.0367	D-amino-acid oxidase
XM_008039022.1	-1.311	2.145	0.0109	0.0369	acid protease
XM_008034617.1	-1.01	7.049	0.0109	0.037	hypothetical protein
XM_008033875.1	-2.285	-0.153	0.011	0.0373	hypothetical protein
XM_008041239.1	-1.263	3.003	0.011	0.0373	hypothetical protein
XM_008046836.1	-1.759	0.946	0.0111	0.0375	hypothetical protein
XM_008034927.1	-1.031	6.294	0.0113	0.038	nucleotide-diphospho-sugar transferase
XM_008046080.1	-1.318	1.124	0.0113	0.0381	hypothetical protein
XM_008045814.1	-1.06	2.09	0.0113	0.0381	hypothetical protein
XM_008037834.1	-1.478	1.448	0.0114	0.0382	hypothetical protein
XM_008046176.1	-1.329	1.709	0.0116	0.0389	UDP-galactopyranose mutase
XM_008047678.1	-1.705	1.607	0.0117	0.0392	hypothetical protein
XM_008035965.1	-1.114	2.125	0.0118	0.0394	COG complex component
XM_008037853.1	-2.057	-0.006	0.0118	0.0394	hypothetical protein
XM_008040751.1	-1.606	5.444	0.0118	0.0396	hypothetical protein
XM_008034787.1	-1.317	1.123	0.0119	0.0397	Ser/Thr protein phosphatase protein
XM_008040737.1	-1.417	8.892	0.0119	0.0397	MFS monosaccharide transporter
XM_008039938.1	-1.415	1.405	0.012	0.0398	concanavalin A-like lectin/glucanase
XM_008036520.1	-1.269	1.378	0.0121	0.0403	hypothetical protein
XM_008035659.1	-1.876	0.911	0.0122	0.0405	hypothetical protein
XM_008043059.1	-1.092	2.038	0.0125	0.0413	hypothetical protein
XM_008037819.1	-1.052	2.049	0.0128	0.0424	tRNA isopentenyltransferase
XM_008040967.1	-1.195	4.147	0.0129	0.0425	hypothetical protein
XM_008038810.1	-1.216	1.919	0.0129	0.0425	hypothetical protein
XM_008034098.1	-1.41	1.53	0.0129	0.0425	hypothetical protein
XM_008036300.1	-1.115	2.55	0.0131	0.043	peptidyl-tRNA hydrolase
XM_008033953.1	-1.336	1.711	0.0131	0.043	hypothetical protein
XM_008042609.1	-1.23	1.841	0.0131	0.0431	alcohol oxidase
XM_008033525.1	-1.024	1.956	0.0132	0.0431	hypothetical protein
XM_008046133.1	-1.673	2.314	0.0132	0.0433	kinase-like protein
XM_008033871.1	-2.052	-0.007	0.0134	0.0437	hypothetical protein
XM_008041194.1	-1.501	2.427	0.0134	0.0437	lipase
XM_008034001.1	-1.006	2.68	0.0135	0.044	hypothetical protein
XM_008039225.1	-1.895	0.128	0.0136	0.0441	hypothetical protein
XM_008033792.1	-1.034	2.035	0.0136	0.0442	hypothetical protein
XM_008044554.1	-2.027	0.208	0.0141	0.0455	hypothetical protein
XM_008046310.1	-2.059	-0.005	0.0142	0.0457	TPR-like protein
XM_008039240.1	-1.837	0.289	0.0142	0.0458	hypothetical protein
XM_008034099.1	-1.822	1.375	0.0145	0.0465	hypothetical protein
XM_008046032.1	-1.025	1.917	0.0145	0.0466	hypothetical protein
XM_008046122.1	-1.102	3.411	0.0145	0.0466	hypothetical protein
XM_008044027.1	-2.196	1.476	0.0149	0.0476	high nitrogen upregulated cytochrome P450 monooxygenase 2
XM_008046209.1	-1.09	1.92	0.015	0.0478	hypothetical protein
XM_008042610.1	-1.514	0.993	0.0151	0.0481	hypothetical protein
XM_008046294.1	-1.247	1.227	0.0157	0.0497	hypothetical protein
XM_008034133.1	-1.285	1.104	0.0157	0.0497	hypothetical protein
XM_008045037.1	-1.738	0.398	0.0158	0.0499	hypothetical protein
XM_008045489.1	-1.65	0.984	0.0158	0.0499	kinase-like protein
