# Supplementary material for: Aerobic H2 production related to formate metabolism in white-rot fungi
Source: Front Fungal Biol. 2023 Jun 27;4:1201889. doi: 10.3389/ffunb.2023.1201889 (PMC10512323; doi:10.3389/ffunb.2023.1201889)
Supplement: Supplementary file 3 [file Table_3.xlsx]

## Sheet: Supplementary Table 3
Supplementary Table 3 Enrichment of gene ontology terms in differential expressed sequences in T. versicolor K-41
GO_term	Number of genes	Zscore	p value	FDR	GO_name	Description
GO:0030248	23	32.0235	0	0	M	cellulose binding
GO:0005576	32	27.8954	0	0	C	extracellular region
GO:0004601	34	14.7624	0	0	M	peroxidase activity
GO:0006979	38	14.0076	0	0	B	response to oxidative stress
GO:0005975	196	11.1618	0	0	B	carbohydrate metabolic process
GO:0055085	353	10.3927	0	0	B	transmembrane transport
GO:0022857	220	9.24408	0	0	M	transmembrane transporter activity
GO:0004553	131	8.53085	0	0	M	hydrolase activity, hydrolyzing O-glycosyl compounds
GO:0016020	210	7.46743	8.17124e-14	1.12355e-11	C	membrane
GO:0016747	15	7.36088	1.82743e-13	2.3452e-11	M	acyltransferase activity, transferring groups other than amino-acyl groups
GO:0020037	246	6.62421	3.49116e-11	4.20031e-09	M	heme binding
GO:0008236	44	6.61379	3.746e-11	4.2418e-09	M	serine-type peptidase activity
GO:0055114	678	6.46552	1.0095e-10	1.0796e-08	B	obsolete oxidation-reduction process
GO:0016021	301	5.66958	1.43145e-08	1.25252e-06	C	integral component of membrane
GO:0006508	189	5.39407	6.88793e-08	5.76489e-06	B	proteolysis
GO:0030001	13	5.08244	3.72622e-07	2.56177e-05	B	metal ion transport
GO:0010181	29	4.79487	1.62783e-06	9.49565e-05	M	FMN binding
GO:0004252	43	4.62338	3.77535e-06	0.000213751	M	serine-type endopeptidase activity
GO:0016810	22	4.12705	3.6745e-05	0.00144356	M	hydrolase activity, acting on carbon-nitrogen (but not peptide) bonds
GO:0004185	23	3.9783	6.94111e-05	0.00247438	M	serine-type carboxypeptidase activity
GO:0045454	10	3.77936	0.000157233	0.00521851	B	cell redox homeostasis
GO:0046872	83	3.71576	0.000202592	0.00639328	M	metal ion binding
GO:0006812	19	3.53369	0.000409794	0.0114327	B	cation transport
GO:0003924	82	3.3541	0.000796225	0.0196504	M	GTPase activity
GO:0046982	29	3.23061	0.00123528	0.028999	M	protein heterodimerization activity
GO:0005515	985	-4.1601	3.1811e-05	0.0013029	M	protein binding
GO:0004812	29	-4.20102	2.65717e-05	0.00111197	M	aminoacyl-tRNA ligase activity
GO:0006418	26	-4.22145	2.42737e-05	0.00103838	B	tRNA aminoacylation for protein translation
GO:0004672	258	-4.568	4.92392e-06	0.000263293	M	protein kinase activity
GO:0006468	258	-4.5999	4.22685e-06	0.000232477	B	protein phosphorylation
GO:0005524	566	-5.1055	3.29921e-07	2.35222e-05	M	ATP binding
GO:0030246	30	-6.31614	2.68173e-10	2.71701e-08	M	carbohydrate binding
GO:0005199	42	-16.6809	0	0	M	structural constituent of cell wall
GO:0009277	42	-16.6809	0	0	C	fungal-type cell wall
GO, gene ontology; B, biological process; M, molecular function; C, cellular component.
Overall mean of log fold change values and the standard deviation were used to calculate Z scores.
Log fold change value of each GO term upregulated in wood medium is represented by positive number and downregulated is represented by negative number.
